# Supplementary material for: Dicaesium diaqua­bis­(methyl­ene­diphospho­nato-κ2 O,O′)cobaltate(II)
Source: Acta Crystallogr Sect E Struct Rep Online. 2011 Sep 14;67(Pt 10):m1354. doi: 10.1107/S1600536811035355 (PMC3201400; doi:10.1107/S1600536811035355)
Supplement: Supplementary file 1 [file e-67-m1354-sup1.cif]

##############################################################################
#                                                                            #
# This CIF contains the data in a paper accepted for publication in          #
# Acta Crystallographica Section E. It conforms to the requirements of       #
# Notes for Authors for Acta Crystallographica Section E, and has been       #
# peer reviewed under the auspices of the IUCr Commission on Journals.       #
#                                                                            #
# Full details of the Crystallographic Information File format               #
# are given in the paper "The Crystallographic Information File (CIF):       #
# a New Standard Archive File for Crystallography" by S. R. Hall, F. H.      #
# Allen and I. D. Brown [Acta Cryst. (1991), A47, 655-685].                  #
#                                                                            #
# The current version of the core CIF dictionary is obtainable from          #
# ftp://ftp.iucr.org/pub/cif_core.dic.                                       #
#                                                                            #
# Software is freely available for graphical display of the structure(s)     #
# in this CIF. For information consult the CIF software page                 #
# http://www.iucr.org/resources/cif/software.                                #
#                                                                            #
# This file may be used for bona fide research purposes within the           #
# scientific community so long as proper attribution is given to the journal # 
# article from which it was obtained.                                        #
#                                                                            #
##############################################################################
data_global
_audit_creation_method     'WinGX routine CIF_UPDATE'
_audit_conform_dict_name     cif_core.dic
_audit_conform_dict_version     2.4
_journal_data_validation_number     ?
_journal_date_recd_electronic     2011-08-24
_journal_date_accepted     2011-08-30
_journal_name_full     'Acta Crystallographica, Section E'
_journal_year     2011
_journal_volume     67
_journal_issue     10
_journal_page_first     m1354
_journal_page_last     m1354
_journal_paper_category     QM
_journal_coeditor_code     JH2322
_publ_contact_author_name     'van der Merwe, Kina'
_publ_contact_author_address
;
Department of Chemistry
University of the Free State
PO Box 339
Bloemfontein 9330
South Africa
;
_publ_contact_author_email     vandermerwe@gmail.com
_publ_contact_author_fax     '+27 51 444 6384'
_publ_contact_author_phone     '+27 51 401 9658'
_publ_section_title
;
Dicaesium
diaquabis(methylenediphosphonato-\k^2^<i>O</i>,<i>O</i>')cobaltate(II)
;
loop_
    _publ_author_name
    _publ_author_address
    'Merwe, Kina van der'
;
Department of Chemistry
University of the Free State
PO Box 339
Bloemfontein 9330
South Africa
;
    'Visser, Hendrik G.'
;
Department of Chemistry
University of the Free State
PO Box 339
Bloemfontein 9330
South Africa
;
    'Venter, Johan A.'
;
Department of Chemistry
University of the Free State
PO Box 339
Bloemfontein 9330
South Africa
;
data_I
_audit_creation_method     'WinGX routine CIF_UPDATE'
_chemical_name_systematic
;
Dicaesium diaquabis(methylenediphosphonato-\k^2^<i>O</i>,<i>O</i>')cobaltate(II)
;
_chemical_formula_moiety     'C2 H12 Co Cs2 O14 P4'
_chemical_formula_sum     'C2 H12 Co Cs2 O14 P4'
_chemical_formula_iupac     'Cs2 [Co (C H4 O6 P2)2 (H2 O)2]'
_chemical_formula_weight     708.75
_symmetry_cell_setting     triclinic
_symmetry_space_group_name_H-M     'P -1'
_symmetry_space_group_name_Hall     '-P 1'
loop_
    _symmetry_equiv_pos_as_xyz
    'x, y, z'
    '-x, -y, -z'
_cell_length_a     7.333(5)
_cell_length_b     7.412(5)
_cell_length_c     7.666(5)
_cell_angle_alpha     74.621(5)
_cell_angle_beta     83.064(5)
_cell_angle_gamma     86.496(5)
_cell_volume     398.6(5)
_cell_formula_units_Z     1
_cell_measurement_reflns_used     3160
_cell_measurement_theta_min     2.77
_cell_measurement_theta_max     28.36
_cell_measurement_temperature     293(2)
_exptl_crystal_description     needle
_exptl_crystal_colour     pink
_exptl_crystal_size_max     0.38
_exptl_crystal_size_mid     0.07
_exptl_crystal_size_min     0.05
_exptl_crystal_density_diffrn     2.953
_exptl_crystal_density_method     'not measured'
_exptl_crystal_F_000     253
_exptl_absorpt_coefficient_mu     5.963
_exptl_absorpt_correction_type     multi-scan
_exptl_absorpt_process_details     '(SADABS; Bruker, 2001)'
_exptl_absorpt_correction_T_min     0.2103
_exptl_absorpt_correction_T_max     0.7547
_diffrn_ambient_temperature     293(2)
_diffrn_radiation_type     MoK\a
_diffrn_radiation_wavelength     0.71073
_diffrn_measurement_device_type     'Bruker APEXII CCD'
_diffrn_measurement_method     '\f and \w'
_diffrn_reflns_number     4203
_diffrn_reflns_av_R_equivalents     0.0147
_diffrn_reflns_theta_min     3.72
_diffrn_reflns_theta_max     28
_diffrn_reflns_theta_full     28
_diffrn_measured_fraction_theta_max     0.991
_diffrn_measured_fraction_theta_full     0.991
_diffrn_reflns_limit_h_min     -9
_diffrn_reflns_limit_h_max     9
_diffrn_reflns_limit_k_min     -9
_diffrn_reflns_limit_k_max     9
_diffrn_reflns_limit_l_min     -10
_diffrn_reflns_limit_l_max     10
_reflns_number_total     1904
_reflns_number_gt     1827
_reflns_threshold_expression     I>2\s(I)
_refine_ls_structure_factor_coef     Fsqd
_refine_ls_matrix_type     full
_refine_ls_R_factor_gt     0.015
_refine_ls_wR_factor_ref     0.0437
_refine_ls_goodness_of_fit_ref     0.753
_refine_ls_restrained_S_all     0.781
_refine_ls_number_reflns     1904
_refine_ls_number_parameters     132
_refine_ls_number_restraints     11
_refine_ls_hydrogen_treatment     mixed
_refine_ls_weighting_scheme     calc
_refine_ls_weighting_details
         'calc w=1/[\s^2^(Fo^2^)+(0.0412P)^2^+0.4899P] where P=(Fo^2^+2Fc^2^)/3'
_refine_ls_shift/su_max     0.002
_refine_diff_density_max     0.47
_refine_diff_density_min     -0.478
_refine_ls_extinction_method     none
loop_
    _atom_type_symbol
    _atom_type_description
    _atom_type_scat_dispersion_real
    _atom_type_scat_dispersion_imag
    _atom_type_scat_source
    C C 0.0033 0.0016 'International Tables Vol C Tables 4.2.6.8 and 6.1.1.4'
    H H 0 0 'International Tables Vol C Tables 4.2.6.8 and 6.1.1.4'
    O O 0.0106 0.006 'International Tables Vol C Tables 4.2.6.8 and 6.1.1.4'
    P P 0.1023 0.0942 'International Tables Vol C Tables 4.2.6.8 and 6.1.1.4'
    Co Co 0.3494 0.9721 'International Tables Vol C Tables 4.2.6.8 and 6.1.1.4'
    Cs Cs -0.368 2.1192 'International Tables Vol C Tables 4.2.6.8 and 6.1.1.4'
_computing_data_collection     'APEX2 (Bruker, 2005)'
_computing_cell_refinement     'SAINT-Plus (Bruker, 2004)'
_computing_data_reduction     'SAINT-Plus (Bruker, 2004)'
_computing_structure_solution     'SHELXS97 (Sheldrick, 2008)'
_computing_structure_refinement     'SHELXL97 (Sheldrick, 2008)'
_computing_molecular_graphics     'DIAMOND (Brandenburg & Putz, 2005)'
_computing_publication_material     'WinGX (Farrugia, 1999)'
loop_
    _atom_site_type_symbol
    _atom_site_label
    _atom_site_fract_x
    _atom_site_fract_y
    _atom_site_fract_z
    _atom_site_U_iso_or_equiv
    _atom_site_adp_type
    _atom_site_calc_flag
    _atom_site_refinement_flags
    _atom_site_occupancy
    _atom_site_disorder_assembly
    _atom_site_disorder_group
    Cs Cs1 0.284577(17) 0.954858(18) 0.692901(17) 0.00965(6) Uani d . 1 . .
    Co Co1 0.5 0.5 0.5 0.00595(9) Uani d S 1 . .
    P P1 0.26392(7) 0.34252(8) 0.22866(8) 0.00590(11) Uani d . 1 . .
    P P2 0.19616(7) 0.74778(8) 0.25147(8) 0.00589(11) Uani d . 1 . .
    O O1 0.2886(2) 0.4437(2) 0.7201(2) 0.0112(3) Uani d D 1 . .
    O O2 0.3857(2) 0.3210(2) 0.3786(2) 0.0088(3) Uani d . 1 . .
    O O3 0.0667(2) 0.2706(2) 0.3122(2) 0.0086(3) Uani d D 1 . .
    O O4 0.3336(2) 0.2396(2) 0.0861(2) 0.0086(3) Uani d . 1 . .
    O O5 0.1822(2) 0.9384(2) 0.1036(2) 0.0109(3) Uani d D 1 . .
    O O6 0.0107(2) 0.7058(2) 0.3621(2) 0.0102(3) Uani d . 1 . .
    O O7 0.3541(2) 0.7427(2) 0.3623(2) 0.0086(3) Uani d . 1 . .
    C C1 0.2397(3) 0.5858(3) 0.1121(3) 0.0071(4) Uani d D 1 . .
    H H1A 0.313(4) 0.383(4) 0.837(3) 0.023(9) Uiso d D 1 . .
    H H1B 0.185(4) 0.410(6) 0.704(6) 0.063(15) Uiso d D 1 . .
    H H2 0.048(5) 0.287(5) 0.417(3) 0.035(10) Uiso d D 1 . .
    H H3 0.145(3) 0.599(4) 0.033(4) 0.018(8) Uiso d D 1 . .
    H H4 0.357(3) 0.616(4) 0.046(4) 0.015(8) Uiso d D 1 . .
    H H5A 0.156(9) 0.935(9) 0.002(5) 0.022 Uiso d PD 0.5 A 1
    H H5B 0.239(8) 1.030(7) 0.116(9) 0.022 Uiso d PD 0.5 B 2
loop_
    _atom_site_aniso_label
    _atom_site_aniso_U_11
    _atom_site_aniso_U_22
    _atom_site_aniso_U_33
    _atom_site_aniso_U_12
    _atom_site_aniso_U_13
    _atom_site_aniso_U_23
    Cs1 0.01010(9) 0.00910(9) 0.00854(9) 0.00056(5) -0.00040(5) -0.00068(6)
    Co1 0.00540(19) 0.00593(19) 0.0067(2) -0.00035(15) -0.00109(15) -0.00174(16)
    P1 0.0061(2) 0.0053(2) 0.0063(3) -0.00119(19) -0.0007(2) -0.0015(2)
    P2 0.0060(2) 0.0060(3) 0.0057(3) -0.00059(19) -0.0006(2) -0.0014(2)
    O1 0.0084(8) 0.0160(9) 0.0088(8) -0.0027(7) -0.0002(6) -0.0019(7)
    O2 0.0097(7) 0.0077(7) 0.0092(8) -0.0008(6) -0.0028(6) -0.0015(6)
    O3 0.0076(7) 0.0110(8) 0.0077(8) -0.0033(6) 0.0007(6) -0.0032(6)
    O4 0.0098(7) 0.0072(7) 0.0096(8) -0.0012(6) 0.0008(6) -0.0040(6)
    O5 0.0173(8) 0.0063(7) 0.0093(8) -0.0012(6) -0.0063(7) -0.0002(6)
    O6 0.0072(7) 0.0139(8) 0.0096(8) -0.0017(6) 0.0012(6) -0.0040(6)
    O7 0.0096(7) 0.0067(7) 0.0098(8) -0.0003(6) -0.0032(6) -0.0016(6)
    C1 0.0087(9) 0.0066(10) 0.0056(10) -0.0009(8) -0.0011(8) -0.0005(8)
_geom_special_details
;
All s.u.'s (except the s.u. in the dihedral angle between two l.s. planes) are
estimated using the full covariance matrix. The cell s.u.'s are taken into
account individually in the estimation of s.u.'s in distances, angles and
torsion angles; correlations between s.u.'s in cell parameters are only used
when they are defined by crystal symmetry. An approximate (isotropic)
treatment of cell s.u.'s is used for estimating s.u.'s involving l.s. planes.
;
loop_
    _geom_bond_atom_site_label_1
    _geom_bond_atom_site_label_2
    _geom_bond_site_symmetry_2
    _geom_bond_distance
    _geom_bond_publ_flag
    Cs1 O5 1_556 3.119(3) ?
    Cs1 O3 2_566 3.165(2) ?
    Cs1 O2 2_666 3.162(2) ?
    Cs1 O2 1_565 3.173(2) ?
    Cs1 O6 2_576 3.192(2) ?
    Cs1 O4 2_666 3.485(2) ?
    Cs1 O7 2_676 3.490(2) ?
    Co1 O2 2_666 2.0761(18) ?
    Co1 O2 . 2.0761(18) ?
    Co1 O1 2_666 2.1209(19) ?
    Co1 O1 . 2.1209(19) ?
    Co1 O7 2_666 2.1272(19) ?
    Co1 O7 . 2.1272(19) ?
    P1 O2 . 1.5087(18) ?
    P1 O4 . 1.5158(18) ?
    P1 O3 . 1.5732(18) ?
    P1 C1 . 1.796(3) ?
    P2 O7 . 1.5099(18) ?
    P2 O6 . 1.5158(18) ?
    P2 O5 . 1.5663(19) ?
    P2 C1 . 1.799(2) ?
    O1 H1A . 0.922(17) ?
    O1 H1B . 0.846(19) ?
    O2 Cs1 2_666 3.162(2) ?
    O2 Cs1 1_545 3.173(2) ?
    O3 Cs1 2_566 3.165(2) ?
    O3 H2 . 0.840(19) ?
    O4 Cs1 2_666 3.485(2) ?
    O5 Cs1 1_554 3.119(3) ?
    O5 H5A . 0.83(2) ?
    O5 H5B . 0.85(2) ?
    O6 Cs1 2_576 3.192(2) ?
    O7 Cs1 2_676 3.490(2) ?
    C1 H3 . 0.963(14) ?
    C1 H4 . 0.951(14) ?
loop_
    _geom_angle_atom_site_label_1
    _geom_angle_atom_site_label_2
    _geom_angle_atom_site_label_3
    _geom_angle_site_symmetry_1
    _geom_angle_site_symmetry_3
    _geom_angle
    _geom_angle_publ_flag
    O5 Cs1 O3 1_556 2_566 91.51(5) ?
    O5 Cs1 O2 1_556 2_666 113.53(4) ?
    O3 Cs1 O2 2_566 2_666 103.25(7) ?
    O5 Cs1 O2 1_556 1_565 125.59(5) ?
    O3 Cs1 O2 2_566 1_565 120.31(5) ?
    O2 Cs1 O2 2_666 1_565 101.31(5) ?
    O5 Cs1 O6 1_556 2_576 82.95(5) ?
    O3 Cs1 O6 2_566 2_576 81.36(7) ?
    O2 Cs1 O6 2_666 2_576 162.47(4) ?
    O2 Cs1 O6 1_565 2_576 62.52(5) ?
    O5 Cs1 O4 1_556 2_666 73.40(5) ?
    O3 Cs1 O4 2_566 2_666 124.24(6) ?
    O2 Cs1 O4 2_666 2_666 44.75(5) ?
    O2 Cs1 O4 1_565 2_666 111.44(5) ?
    O6 Cs1 O4 2_576 2_666 144.68(4) ?
    O5 Cs1 O7 1_556 2_676 94.14(4) ?
    O3 Cs1 O7 2_566 2_676 170.61(4) ?
    O2 Cs1 O7 2_666 2_676 81.34(7) ?
    O2 Cs1 O7 1_565 2_676 50.37(5) ?
    O6 Cs1 O7 2_576 2_676 91.89(7) ?
    O4 Cs1 O7 2_666 2_676 64.74(6) ?
    O5 Cs1 C1 1_556 1_556 44.75(6) ?
    O3 Cs1 C1 2_566 1_556 72.92(5) ?
    O2 Cs1 C1 2_666 1_556 78.47(6) ?
    O2 Cs1 C1 1_565 1_556 165.97(5) ?
    O6 Cs1 C1 2_576 1_556 118.91(5) ?
    O4 Cs1 C1 2_666 1_556 58.52(5) ?
    O7 Cs1 C1 2_676 1_556 116.25(5) ?
    O5 Cs1 O1 1_556 1_565 74.68(4) ?
    O3 Cs1 O1 2_566 1_565 126.32(5) ?
    O2 Cs1 O1 2_666 1_565 130.04(5) ?
    O2 Cs1 O1 1_565 1_565 50.97(5) ?
    O6 Cs1 O1 2_576 1_565 46.06(5) ?
    O4 Cs1 O1 2_666 1_565 101.41(4) ?
    O7 Cs1 O1 2_676 1_565 48.72(4) ?
    C1 Cs1 O1 1_556 1_565 118.60(6) ?
    O5 Cs1 O3 1_556 1_565 125.42(5) ?
    O3 Cs1 O3 2_566 1_565 78.65(6) ?
    O2 Cs1 O3 2_666 1_565 121.02(5) ?
    O2 Cs1 O3 1_565 1_565 42.33(5) ?
    O6 Cs1 O3 2_576 1_565 42.63(4) ?
    O4 Cs1 O3 2_666 1_565 152.49(4) ?
    O7 Cs1 O3 2_676 1_565 91.97(5) ?
    C1 Cs1 O3 1_556 1_565 148.87(5) ?
    O1 Cs1 O3 1_565 1_565 69.55(5) ?
    O5 Cs1 O5 1_556 2_576 55.64(5) ?
    O3 Cs1 O5 2_566 2_576 56.50(6) ?
    O2 Cs1 O5 2_666 2_576 153.15(4) ?
    O2 Cs1 O5 1_565 2_576 104.38(5) ?
    O6 Cs1 O5 2_576 2_576 41.87(4) ?
    O4 Cs1 O5 2_666 2_576 128.47(5) ?
    O7 Cs1 O5 2_676 2_576 121.54(5) ?
    C1 Cs1 O5 1_556 2_576 78.50(5) ?
    O1 Cs1 O5 1_565 2_576 73.92(4) ?
    O3 Cs1 O5 1_565 2_576 75.37(5) ?
    O5 Cs1 P1 1_556 2_666 94.28(4) ?
    O3 Cs1 P1 2_566 2_666 115.59(6) ?
    O2 Cs1 P1 2_666 2_666 21.82(3) ?
    O2 Cs1 P1 1_565 2_666 106.97(4) ?
    O6 Cs1 P1 2_576 2_666 162.96(3) ?
    O4 Cs1 P1 2_666 2_666 22.94(3) ?
    O7 Cs1 P1 2_676 2_666 71.49(6) ?
    C1 Cs1 P1 1_556 2_666 67.80(4) ?
    O1 Cs1 P1 1_565 2_666 116.98(4) ?
    O3 Cs1 P1 1_565 2_666 138.50(3) ?
    O5 Cs1 P1 2_576 2_666 145.78(4) ?
    O2 Co1 O2 2_666 . 180 ?
    O2 Co1 O1 2_666 2_666 90.76(8) ?
    O2 Co1 O1 . 2_666 89.24(8) ?
    O2 Co1 O1 2_666 . 89.24(8) ?
    O2 Co1 O1 . . 90.76(8) ?
    O1 Co1 O1 2_666 . 180 ?
    O2 Co1 O7 2_666 2_666 94.65(8) ?
    O2 Co1 O7 . 2_666 85.35(8) ?
    O1 Co1 O7 2_666 2_666 91.47(7) ?
    O1 Co1 O7 . 2_666 88.53(7) ?
    O2 Co1 O7 2_666 . 85.35(8) ?
    O2 Co1 O7 . . 94.65(8) ?
    O1 Co1 O7 2_666 . 88.53(7) ?
    O1 Co1 O7 . . 91.47(7) ?
    O7 Co1 O7 2_666 . 180.00(9) ?
    O2 Co1 Cs1 2_666 2_666 132.78(6) ?
    O2 Co1 Cs1 . 2_666 47.22(6) ?
    O1 Co1 Cs1 2_666 2_666 63.15(5) ?
    O1 Co1 Cs1 . 2_666 116.85(5) ?
    O7 Co1 Cs1 2_666 2_666 51.22(6) ?
    O7 Co1 Cs1 . 2_666 128.78(6) ?
    O2 Co1 Cs1 2_666 2_676 45.80(6) ?
    O2 Co1 Cs1 . 2_676 134.20(6) ?
    O1 Co1 Cs1 2_666 2_676 60.18(5) ?
    O1 Co1 Cs1 . 2_676 119.82(5) ?
    O7 Co1 Cs1 2_666 2_676 125.13(6) ?
    O7 Co1 Cs1 . 2_676 54.87(6) ?
    Cs1 Co1 Cs1 2_666 2_676 123.10(4) ?
    O2 Co1 Cs1 2_666 1_545 134.20(6) ?
    O2 Co1 Cs1 . 1_545 45.80(6) ?
    O1 Co1 Cs1 2_666 1_545 119.82(5) ?
    O1 Co1 Cs1 . 1_545 60.18(5) ?
    O7 Co1 Cs1 2_666 1_545 54.87(6) ?
    O7 Co1 Cs1 . 1_545 125.13(6) ?
    Cs1 Co1 Cs1 2_666 1_545 56.90(4) ?
    Cs1 Co1 Cs1 2_676 1_545 180 ?
    O2 P1 O4 . . 114.76(10) ?
    O2 P1 O3 . . 109.86(10) ?
    O4 P1 O3 . . 107.73(9) ?
    O2 P1 C1 . . 109.55(10) ?
    O4 P1 C1 . . 107.05(11) ?
    O3 P1 C1 . . 107.62(10) ?
    O2 P1 Cs1 . 2_666 51.16(7) ?
    O4 P1 Cs1 . 2_666 63.66(7) ?
    O3 P1 Cs1 . 2_666 124.40(8) ?
    C1 P1 Cs1 . 2_666 127.77(8) ?
    O2 P1 Cs1 . 1_545 49.06(7) ?
    O4 P1 Cs1 . 1_545 103.57(8) ?
    O3 P1 Cs1 . 1_545 68.88(7) ?
    C1 P1 Cs1 . 1_545 148.54(8) ?
    Cs1 P1 Cs1 2_666 1_545 61.70(2) ?
    O7 P2 O6 . . 114.83(11) ?
    O7 P2 O5 . . 111.69(10) ?
    O6 P2 O5 . . 109.44(10) ?
    O7 P2 C1 . . 110.57(10) ?
    O6 P2 C1 . . 108.09(10) ?
    O5 P2 C1 . . 101.32(11) ?
    O7 P2 Cs1 . 2_576 124.05(8) ?
    O5 P2 Cs1 . 2_576 65.52(7) ?
    C1 P2 Cs1 . 2_576 125.05(8) ?
    O7 P2 Cs1 . 1_554 118.54(7) ?
    O6 P2 Cs1 . 1_554 125.77(7) ?
    C1 P2 Cs1 . 1_554 61.03(8) ?
    Cs1 P2 Cs1 2_576 1_554 94.916(19) ?
    Co1 O1 Cs1 . 1_545 89.88(6) ?
    Co1 O1 H1A . . 122(2) ?
    Cs1 O1 H1A 1_545 . 81(2) ?
    Co1 O1 H1B . . 120(3) ?
    Cs1 O1 H1B 1_545 . 66(3) ?
    H1A O1 H1B . . 108(3) ?
    P1 O2 Co1 . . 135.98(10) ?
    P1 O2 Cs1 . 2_666 107.03(9) ?
    Co1 O2 Cs1 . 2_666 103.97(7) ?
    P1 O2 Cs1 . 1_545 109.88(8) ?
    Co1 O2 Cs1 . 1_545 106.22(8) ?
    Cs1 O2 Cs1 2_666 1_545 78.69(5) ?
    P1 O3 Cs1 . 2_566 150.94(9) ?
    P1 O3 Cs1 . 1_545 87.66(8) ?
    Cs1 O3 Cs1 2_566 1_545 101.35(6) ?
    P1 O3 H2 . . 108(3) ?
    Cs1 O3 H2 2_566 . 101(3) ?
    Cs1 O3 H2 1_545 . 59(3) ?
    P1 O4 Cs1 . 2_666 93.39(8) ?
    P2 O5 Cs1 . 1_554 120.07(9) ?
    P2 O5 Cs1 . 2_576 91.93(8) ?
    Cs1 O5 Cs1 1_554 2_576 124.36(5) ?
    P2 O5 H5A . . 118(5) ?
    Cs1 O5 H5A 2_576 . 99(5) ?
    P2 O5 H5B . . 117(5) ?
    Cs1 O5 H5B 1_554 . 103(5) ?
    Cs1 O5 H5B 2_576 . 100(5) ?
    H5A O5 H5B . . 121(6) ?
    P2 O6 Cs1 . 2_576 115.52(9) ?
    P2 O7 Co1 . . 126.62(10) ?
    P2 O7 Cs1 . 2_676 131.62(9) ?
    Co1 O7 Cs1 . 2_676 95.23(7) ?
    P1 C1 P2 . . 116.79(13) ?
    P1 C1 Cs1 . 1_554 149.47(11) ?
    P2 C1 Cs1 . 1_554 93.21(10) ?
    P1 C1 H3 . . 108.1(19) ?
    P2 C1 H3 . . 110.1(19) ?
    Cs1 C1 H3 1_554 . 62.8(19) ?
    P1 C1 H4 . . 104.3(19) ?
    P2 C1 H4 . . 105.3(19) ?
    Cs1 C1 H4 1_554 . 59.3(18) ?
    H3 C1 H4 . . 112(3) ?
loop_
    _geom_torsion_atom_site_label_1
    _geom_torsion_atom_site_label_2
    _geom_torsion_atom_site_label_3
    _geom_torsion_atom_site_label_4
    _geom_torsion_site_symmetry_1
    _geom_torsion_site_symmetry_2
    _geom_torsion_site_symmetry_3
    _geom_torsion_site_symmetry_4
    _geom_torsion
    _geom_torsion_publ_flag
    O2 Co1 O1 Cs1 2_666 . . 1_545 -144.21(6) ?
    O2 Co1 O1 Cs1 . . . 1_545 35.79(6) ?
    O7 Co1 O1 Cs1 2_666 . . 1_545 -49.55(6) ?
    O7 Co1 O1 Cs1 . . . 1_545 130.45(6) ?
    Cs1 Co1 O1 Cs1 2_666 . . 1_545 -5.22(5) ?
    Cs1 Co1 O1 Cs1 2_676 . . 1_545 180 ?
    O4 P1 O2 Co1 . . . . 130.04(13) ?
    O3 P1 O2 Co1 . . . . -108.42(14) ?
    C1 P1 O2 Co1 . . . . 9.60(17) ?
    Cs1 P1 O2 Co1 2_666 . . . 132.87(17) ?
    Cs1 P1 O2 Co1 1_545 . . . -143.29(18) ?
    O4 P1 O2 Cs1 . . . 2_666 -2.83(11) ?
    O3 P1 O2 Cs1 . . . 2_666 118.71(9) ?
    C1 P1 O2 Cs1 . . . 2_666 -123.27(9) ?
    Cs1 P1 O2 Cs1 1_545 . . 2_666 83.84(8) ?
    O4 P1 O2 Cs1 . . . 1_545 -86.67(11) ?
    O3 P1 O2 Cs1 . . . 1_545 34.87(11) ?
    C1 P1 O2 Cs1 . . . 1_545 152.89(9) ?
    Cs1 P1 O2 Cs1 2_666 . . 1_545 -83.84(8) ?
    O1 Co1 O2 P1 2_666 . . . -80.87(15) ?
    O1 Co1 O2 P1 . . . . 99.13(15) ?
    O7 Co1 O2 P1 2_666 . . . -172.41(15) ?
    O7 Co1 O2 P1 . . . . 7.59(15) ?
    Cs1 Co1 O2 P1 2_666 . . . -133.77(17) ?
    Cs1 Co1 O2 P1 2_676 . . . -35.83(17) ?
    Cs1 Co1 O2 P1 1_545 . . . 144.17(17) ?
    O1 Co1 O2 Cs1 2_666 . . 2_666 52.90(7) ?
    O1 Co1 O2 Cs1 . . . 2_666 -127.10(7) ?
    O7 Co1 O2 Cs1 2_666 . . 2_666 -38.64(6) ?
    O7 Co1 O2 Cs1 . . . 2_666 141.36(6) ?
    Cs1 Co1 O2 Cs1 2_676 . . 2_666 97.94(6) ?
    Cs1 Co1 O2 Cs1 1_545 . . 2_666 -82.06(6) ?
    O1 Co1 O2 Cs1 2_666 . . 1_545 134.96(7) ?
    O1 Co1 O2 Cs1 . . . 1_545 -45.04(7) ?
    O7 Co1 O2 Cs1 2_666 . . 1_545 43.42(6) ?
    O7 Co1 O2 Cs1 . . . 1_545 -136.58(6) ?
    Cs1 Co1 O2 Cs1 2_666 . . 1_545 82.06(6) ?
    Cs1 Co1 O2 Cs1 2_676 . . 1_545 180 ?
    O2 P1 O3 Cs1 . . . 2_566 -136.98(17) ?
    O4 P1 O3 Cs1 . . . 2_566 -11.3(2) ?
    C1 P1 O3 Cs1 . . . 2_566 103.8(2) ?
    Cs1 P1 O3 Cs1 2_666 . . 2_566 -81.1(2) ?
    Cs1 P1 O3 Cs1 1_545 . . 2_566 -109.40(19) ?
    O2 P1 O3 Cs1 . . . 1_545 -27.58(9) ?
    O4 P1 O3 Cs1 . . . 1_545 98.08(9) ?
    C1 P1 O3 Cs1 . . . 1_545 -146.80(8) ?
    Cs1 P1 O3 Cs1 2_666 . . 1_545 28.30(7) ?
    O2 P1 O4 Cs1 . . . 2_666 2.46(9) ?
    O3 P1 O4 Cs1 . . . 2_666 -120.24(8) ?
    C1 P1 O4 Cs1 . . . 2_666 124.27(8) ?
    Cs1 P1 O4 Cs1 1_545 . . 2_666 -48.42(5) ?
    O7 P2 O5 Cs1 . . . 1_554 109.03(10) ?
    O6 P2 O5 Cs1 . . . 1_554 -122.68(10) ?
    C1 P2 O5 Cs1 . . . 1_554 -8.70(12) ?
    Cs1 P2 O5 Cs1 2_576 . . 1_554 -132.22(9) ?
    O7 P2 O5 Cs1 . . . 2_576 -118.75(9) ?
    O6 P2 O5 Cs1 . . . 2_576 9.54(9) ?
    C1 P2 O5 Cs1 . . . 2_576 123.53(8) ?
    Cs1 P2 O5 Cs1 1_554 . . 2_576 132.22(9) ?
    O7 P2 O6 Cs1 . . . 2_576 114.18(10) ?
    O5 P2 O6 Cs1 . . . 2_576 -12.34(11) ?
    C1 P2 O6 Cs1 . . . 2_576 -121.88(10) ?
    Cs1 P2 O6 Cs1 1_554 . . 2_576 -55.00(10) ?
    O6 P2 O7 Co1 . . . . 80.65(14) ?
    O5 P2 O7 Co1 . . . . -154.00(11) ?
    C1 P2 O7 Co1 . . . . -41.97(15) ?
    Cs1 P2 O7 Co1 2_576 . . . 131.64(9) ?
    Cs1 P2 O7 Co1 1_554 . . . -109.34(10) ?
    O6 P2 O7 Cs1 . . . 2_676 -135.06(11) ?
    O5 P2 O7 Cs1 . . . 2_676 -9.70(14) ?
    C1 P2 O7 Cs1 . . . 2_676 102.32(13) ?
    Cs1 P2 O7 Cs1 2_576 . . 2_676 -84.06(12) ?
    Cs1 P2 O7 Cs1 1_554 . . 2_676 34.96(13) ?
    O2 Co1 O7 P2 2_666 . . . -168.93(12) ?
    O2 Co1 O7 P2 . . . . 11.07(12) ?
    O1 Co1 O7 P2 2_666 . . . 100.19(13) ?
    O1 Co1 O7 P2 . . . . -79.81(13) ?
    Cs1 Co1 O7 P2 2_666 . . . 47.08(14) ?
    Cs1 Co1 O7 P2 2_676 . . . 154.02(14) ?
    Cs1 Co1 O7 P2 1_545 . . . -25.98(14) ?
    O2 Co1 O7 Cs1 2_666 . . 2_676 37.05(6) ?
    O2 Co1 O7 Cs1 . . . 2_676 -142.95(6) ?
    O1 Co1 O7 Cs1 2_666 . . 2_676 -53.82(6) ?
    O1 Co1 O7 Cs1 . . . 2_676 126.18(6) ?
    Cs1 Co1 O7 Cs1 2_666 . . 2_676 -106.94(4) ?
    Cs1 Co1 O7 Cs1 1_545 . . 2_676 180 ?
    O2 P1 C1 P2 . . . . -44.78(16) ?
    O4 P1 C1 P2 . . . . -169.80(12) ?
    O3 P1 C1 P2 . . . . 74.63(14) ?
    Cs1 P1 C1 P2 2_666 . . . -100.25(12) ?
    Cs1 P1 C1 P2 1_545 . . . -3.5(2) ?
    O2 P1 C1 Cs1 . . . 1_554 123.58(19) ?
    O4 P1 C1 Cs1 . . . 1_554 -1.4(2) ?
    O3 P1 C1 Cs1 . . . 1_554 -117.01(19) ?
    Cs1 P1 C1 Cs1 2_666 . . 1_554 68.1(2) ?
    Cs1 P1 C1 Cs1 1_545 . . 1_554 164.84(9) ?
    O7 P2 C1 P1 . . . . 62.05(15) ?
    O6 P2 C1 P1 . . . . -64.42(15) ?
    O5 P2 C1 P1 . . . . -179.41(12) ?
    Cs1 P2 C1 P1 2_576 . . . -111.48(11) ?
    Cs1 P2 C1 P1 1_554 . . . 174.11(15) ?
    O7 P2 C1 Cs1 . . . 1_554 -112.06(8) ?
    O6 P2 C1 Cs1 . . . 1_554 121.47(8) ?
    O5 P2 C1 Cs1 . . . 1_554 6.48(9) ?
    Cs1 P2 C1 Cs1 2_576 . . 1_554 74.41(7) ?
loop_
    _geom_hbond_atom_site_label_D
    _geom_hbond_atom_site_label_H
    _geom_hbond_atom_site_label_A
    _geom_hbond_site_symmetry_A
    _geom_hbond_distance_DH
    _geom_hbond_distance_HA
    _geom_hbond_distance_DA
    _geom_hbond_angle_DHA
    O1 H1A O4 1_556 0.922(17) 1.943(18) 2.860(3) 173(3)
    O5 H5B O4 1_565 0.85(2) 1.69(3) 2.518(3) 164(7)
