# Supplementary material for: Dicaesium diaqua­bis­(methyl­ene­diphospho­nato-κ2 O,O′)cobaltate(II)
Source: Acta Crystallogr Sect E Struct Rep Online. 2011 Sep 14;67(Pt 10):m1354. doi: 10.1107/S1600536811035355 (PMC3201400; doi:10.1107/S1600536811035355)
Supplement: Supplementary file 2 [file e-67-m1354-Isup2.hkl]

#
# h,k,l, Fc-squared, Fo-squared, sigma(Fo-squared) and status flag
#
data_I
_shelx_title ' 10Tkvm1_0m in P1'
_shelx_refln_list_code          4
_shelx_F_calc_maximum      170.95
_exptl_crystal_F_000       253.00
_reflns_d_resolution_high  0.7571
 
loop_
 _symmetry_equiv_pos_as_xyz
 'x, y, z'
 '-x, -y, -z'
 
_cell_length_a     7.3330
_cell_length_b     7.4120
_cell_length_c     7.6660
_cell_angle_alpha  74.621
_cell_angle_beta   83.064
_cell_angle_gamma  86.496
 
_shelx_F_squared_multiplier     1.000
 
loop_
 _refln_index_h
 _refln_index_k
 _refln_index_l
 _refln_F_squared_calc
 _refln_F_squared_meas
 _refln_F_squared_sigma
 _refln_observed_status
   2   0   0    14894.71    14176.02    169.59 o
   3   0   0     2940.26     3235.04     54.51 o
   4   0   0     6598.93     6666.75     48.84 o
   5   0   0     3295.13     3280.32     31.12 o
   6   0   0        0.88        4.19      1.98 o
   7   0   0      939.69      923.06     19.30 o
   8   0   0        5.14        9.36      3.70 o
   9   0   0     2558.96     2667.91     87.65 o
  -9   1   0       54.33       56.49      8.28 o
  -8   1   0      730.56      691.00     21.54 o
  -7   1   0     1180.73     1204.38     27.83 o
  -6   1   0      369.80      391.20     19.83 o
  -5   1   0      499.00      508.64     11.89 o
  -4   1   0      930.31      939.21     11.48 o
  -3   1   0     5009.48     4853.77     34.91 o
  -2   1   0     9898.73     9861.89     62.02 o
  -1   1   0       63.35       69.14      3.62 o
   1   1   0     1108.30     1035.28      9.89 o
   3   1   0      375.84      341.41      6.76 o
   4   1   0       98.00      103.47      7.40 o
   5   1   0     1400.70     1359.42     15.42 o
   6   1   0      107.68      102.92      4.76 o
   7   1   0     4830.50     4608.56     52.12 o
   8   1   0      667.29      689.25     30.00 o
   9   1   0     1016.40     1006.03     22.11 o
  -9   2   0     1071.40     1024.77     30.84 o
  -8   2   0      634.25      630.06     22.37 o
  -7   2   0     2814.13     2683.65     49.27 o
  -6   2   0      769.05      771.16     22.31 o
  -5   2   0     9919.40     9847.88    101.90 o
  -4   2   0      675.93      729.09     13.33 o
  -3   2   0     1912.65     1802.13     21.82 o
  -2   2   0      425.54      441.53      7.48 o
  -1   2   0    16522.18    15949.65    139.05 o
   0   2   0     1307.69     1176.16     11.80 o
   1   2   0     1270.43     1243.64     12.41 o
   2   2   0     5278.07     5741.66     88.10 o
   4   2   0     8368.16     8639.29    155.61 o
   5   2   0     2778.65     2671.77     70.54 o
   6   2   0     1667.81     1637.70     19.55 o
   7   2   0     1186.17     1163.21     16.47 o
   8   2   0     1676.41     1633.22     40.57 o
   9   2   0     2045.53     2002.39     47.23 o
  -9   3   0      242.60      252.49     28.76 o
  -8   3   0     1004.36     1056.30     48.74 o
  -7   3   0     2641.38     2574.19     51.12 o
  -6   3   0      130.31      150.26      9.61 o
  -5   3   0     1256.03     1269.40     23.61 o
  -4   3   0      590.25      580.45     19.60 o
  -3   3   0     6655.21     6729.80     61.07 o
  -2   3   0     2734.11     2612.46     28.22 o
  -1   3   0     1326.08     1372.96     17.35 o
   0   3   0     6159.95     6386.49     53.11 o
   1   3   0     4183.34     4315.90     37.56 o
   2   3   0     8418.44     8460.61     74.46 o
   3   3   0      835.95      867.68     13.84 o
   5   3   0       88.12       78.72     13.02 o
   6   3   0     5271.58     5225.47    119.59 o
   7   3   0     1429.80     1420.20     57.52 o
   8   3   0      639.65      661.04     17.18 o
   9   3   0      647.88      627.90     20.59 o
  -8   4   0     1809.61     1785.02     69.63 o
  -7   4   0      530.02      548.58     36.03 o
  -6   4   0     4510.80     4430.36     72.32 o
  -5   4   0      877.98      886.64     21.93 o
  -4   4   0      360.19      368.58     15.81 o
  -3   4   0     2250.80     2206.64     38.34 o
  -2   4   0      144.30      156.52      6.95 o
  -1   4   0     5574.08     5565.20     51.24 o
   0   4   0     5864.75     5993.31     61.74 o
   1   4   0     1958.57     1992.39     29.47 o
   2   4   0      698.36      697.20     11.19 o
   3   4   0     1986.61     1987.88     58.43 o
   4   4   0     3224.96     3222.62     31.70 o
   6   4   0      283.12      267.33     26.64 o
   7   4   0       35.75       45.11     13.62 o
   8   4   0      431.55      437.17     35.72 o
  -7   5   0      381.13      380.86     37.24 o
  -6   5   0      294.42      273.82     26.64 o
  -5   5   0      759.12      747.33     25.68 o
  -4   5   0      699.14      725.12     24.29 o
  -3   5   0     6003.45     5916.18     86.19 o
  -2   5   0      140.52      135.37      7.32 o
  -1   5   0     7357.09     7291.12     86.55 o
   0   5   0      450.70      496.29     19.39 o
   1   5   0     9740.57     9697.57    103.51 o
   2   5   0     2657.35     2683.44     48.13 o
   3   5   0     2661.55     2591.24     37.25 o
   4   5   0       94.66      102.42      5.35 o
   5   5   0      561.29      539.30     11.01 o
   6   5   0     1784.05     1808.90     43.29 o
   7   5   0       71.35       60.55     16.05 o
  -7   6   0       18.04       17.86     12.41 o
  -6   6   0     1069.10     1071.18     43.29 o
  -5   6   0     1245.08     1236.23     36.19 o
  -4   6   0      444.68      449.28     20.20 o
  -3   6   0      889.56      895.63     28.13 o
  -2   6   0     2076.74     2118.54     44.31 o
  -1   6   0     5597.88     5679.86     83.06 o
   0   6   0      165.87      165.40      9.88 o
   1   6   0     1326.77     1328.21     23.78 o
   2   6   0       68.59       61.49      6.96 o
   3   6   0     1798.72     1793.13     31.68 o
   4   6   0     2491.33     2423.70     37.13 o
   5   6   0        7.34       10.86      3.78 o
   6   6   0     1889.86     1818.81     95.06 o
   7   6   0       13.50       14.83      3.94 o
  -6   7   0     1405.60     1410.93     42.79 o
  -5   7   0      146.02      139.33     15.20 o
  -4   7   0     3887.54     3697.91     91.88 o
  -3   7   0      570.34      517.81     39.21 o
  -2   7   0     1206.89     1195.18     61.46 o
  -1   7   0        3.02        1.04      3.92 o
   0   7   0     1068.86     1058.69     29.27 o
   1   7   0     1794.50     1731.17     36.07 o
   2   7   0        7.77        2.88      3.43 o
   3   7   0      240.32      243.39     11.65 o
   4   7   0      291.56      297.93     13.02 o
   5   7   0     1593.27     1575.62     29.03 o
   6   7   0     1653.08     1621.83     42.39 o
  -4   8   0     1172.26     1214.09     66.45 o
  -3   8   0       81.23       76.36     11.27 o
  -2   8   0     2341.64     2316.81     52.50 o
  -1   8   0     2743.73     2801.35     76.90 o
   0   8   0      144.90      119.28     16.65 o
   1   8   0     2234.98     2219.46     62.97 o
   2   8   0       68.89       99.30     14.53 o
   3   8   0     4559.70     4539.14     95.67 o
   4   8   0      185.30      174.73     12.09 o
   5   8   0     1139.36     1103.23     34.51 o
  -2   9   0      258.77      218.89     24.83 o
  -1   9   0      218.78      235.54     25.13 o
   0   9   0     1214.87     1241.28     49.05 o
   1   9   0      800.74      794.11     37.54 o
   2   9   0        5.10        2.42      6.66 o
   3   9   0      214.36      197.09     20.28 o
  -1  -9   1       13.84       10.90      8.17 o
   0  -9   1     1297.51     1383.57     53.59 o
   1  -9   1      870.55      841.04     42.08 o
  -4  -8   1      138.86      151.98     16.35 o
  -3  -8   1      206.11      213.74     17.56 o
  -2  -8   1      898.16      906.74     37.54 o
  -1  -8   1      848.63      915.82     39.05 o
   0  -8   1      241.25      248.56     24.22 o
   1  -8   1      738.98      737.20     36.63 o
   2  -8   1      775.25      758.05     37.84 o
   3  -8   1     2589.11     2541.83     58.41 o
   4  -8   1       16.99       16.22      7.73 o
  -6  -7   1        5.33       -0.30      4.84 o
  -5  -7   1     1812.73     1853.15     33.72 o
  -4  -7   1     1714.06     1725.26     33.49 o
  -3  -7   1      393.13      401.48     15.51 o
  -2  -7   1     2689.84     2713.31     47.85 o
  -1  -7   1      799.71      829.84     34.51 o
   0  -7   1     4635.36     4673.86    102.33 o
   1  -7   1      564.53      570.95     48.74 o
   2  -7   1     1875.53     1977.73     98.09 o
   3  -7   1       36.10       26.81     19.38 o
   4  -7   1     1575.85     1549.91     43.14 o
   5  -7   1      555.78      566.53     26.39 o
  -7  -6   1     1300.04     1339.37     34.21 o
  -6  -6   1      754.60      769.59     25.13 o
  -5  -6   1      719.85      726.35     17.21 o
  -4  -6   1      869.87      901.87     20.44 o
  -3  -6   1     2608.92     2647.49     42.39 o
  -2  -6   1     4264.95     4359.11     62.30 o
  -1  -6   1      261.00      237.31     10.29 o
   0  -6   1     1747.82     1750.87     29.99 o
   1  -6   1      386.23      360.69     16.68 o
   2  -6   1     3376.09     3261.52    103.24 o
   3  -6   1     2113.31     2058.98     46.12 o
   4  -6   1      772.52      744.46     27.04 o
   5  -6   1     1542.48     1607.41     42.59 o
   6  -6   1      173.57      166.19     16.51 o
   7  -6   1     3898.91     4092.58    123.52 o
  -7  -5   1      432.34      452.70     14.21 o
  -6  -5   1      288.43      306.51     16.05 o
  -5  -5   1     3595.00     3595.86     45.92 o
  -4  -5   1        1.94        3.78      2.14 o
  -3  -5   1     1836.64     1891.62     31.49 o
  -2  -5   1      875.65      865.41     23.01 o
  -1  -5   1     3702.91     3827.11     45.65 o
   0  -5   1     1742.84     1863.29     28.94 o
   1  -5   1      200.30      235.95      9.79 o
   2  -5   1      544.94      562.00     13.35 o
   3  -5   1      331.98      294.54     18.47 o
   4  -5   1     3049.03     2983.30    115.80 o
   5  -5   1     2484.47     2506.63     68.12 o
   6  -5   1      204.11      192.21     23.16 o
   7  -5   1      519.04      511.95     38.45 o
  -8  -4   1     2233.26     2112.90     45.11 o
  -7  -4   1     4222.38     4349.62    118.07 o
  -5  -4   1     4790.20     4667.99     53.63 o
  -4  -4   1      719.83      747.95     11.82 o
  -3  -4   1    10164.24     9884.14    118.99 o
  -2  -4   1     2269.79     2280.60     24.60 o
  -1  -4   1     1615.44     1621.94     23.11 o
   0  -4   1     1872.20     1939.78     27.53 o
   1  -4   1      632.57      616.26     12.14 o
   2  -4   1    11176.80    11178.59     94.28 o
   3  -4   1       12.44       10.19      2.68 o
   4  -4   1     3807.45     3825.25     67.43 o
   5  -4   1       12.20        9.49      3.57 o
   6  -4   1     7761.54     7806.73    110.31 o
   7  -4   1      533.22      485.01     34.51 o
   8  -4   1      752.45      740.53     45.11 o
  -8  -3   1      609.53      611.56     21.19 o
  -7  -3   1       12.47       14.45      3.82 o
  -6  -3   1     3195.91     3173.13     89.61 o
  -5  -3   1     1500.69     1570.47     20.77 o
  -4  -3   1       48.75       55.05      3.78 o
  -3  -3   1      173.16      173.85      4.52 o
  -2  -3   1      151.80      151.81      4.48 o
  -1  -3   1     1476.01     1420.50     17.18 o
   0  -3   1     2495.29     2427.37     25.00 o
   1  -3   1      118.73      151.30      5.45 o
   2  -3   1     1859.83     1780.55     26.12 o
   3  -3   1     2319.97     2299.39     32.10 o
   4  -3   1     5950.15     5990.17     66.56 o
   5  -3   1       27.66       35.34      4.79 o
   6  -3   1      975.48      969.28     21.67 o
   7  -3   1       80.67       78.75      9.87 o
   8  -3   1      960.03      944.58     47.83 o
  -9  -2   1      721.85      716.61     26.64 o
  -8  -2   1     2435.86     2424.76     45.16 o
  -7  -2   1      257.77      251.09     12.89 o
  -6  -2   1      994.50      974.32     15.12 o
  -5  -2   1      211.21      201.07      5.57 o
  -4  -2   1     4886.38     4915.21     54.38 o
  -3  -2   1     7746.21     7962.99     85.41 o
  -2  -2   1      876.18      947.74     15.08 o
  -1  -2   1    10943.57    11246.19     85.51 o
   0  -2   1       46.45       62.32      3.01 o
   1  -2   1    29223.13    29713.01    566.60 o
   2  -2   1     4412.10     4547.22     41.24 o
   3  -2   1      751.27      692.52     13.94 o
   4  -2   1     2362.42     2488.82     29.53 o
   5  -2   1     2199.14     2200.23     31.65 o
   6  -2   1     1667.07     1711.79     28.06 o
   7  -2   1      262.89      258.73     14.73 o
   8  -2   1      524.03      516.41     21.12 o
   9  -2   1       96.58       91.10     11.25 o
  -9  -1   1      270.84      275.13     11.20 o
  -8  -1   1      392.98      400.17     12.10 o
  -7  -1   1        0.68        2.04      2.22 o
  -6  -1   1     2311.40     2353.81     30.66 o
  -5  -1   1     4024.37     4080.94     46.23 o
  -4  -1   1     3184.46     3348.54     32.62 o
  -3  -1   1     3642.54     3712.72     41.72 o
  -2  -1   1     8421.17     8450.38     89.06 o
  -1  -1   1    16138.29    16567.74    139.48 o
   0  -1   1      414.16      441.74      7.88 o
   1  -1   1     4508.10     4463.71     37.10 o
   2  -1   1      346.22      376.80      6.78 o
   3  -1   1     5786.18     5595.50     48.80 o
   4  -1   1     5618.74     5632.62     61.99 o
   5  -1   1        1.11        9.74      6.08 o
   6  -1   1     3301.32     3299.05     51.72 o
   7  -1   1      182.79      182.67     13.02 o
   8  -1   1     3378.77     3387.07     57.54 o
   9  -1   1      487.07      527.51     20.77 o
  -9   0   1     1361.01     1377.11     38.75 o
  -8   0   1     2833.96     2813.58     41.03 o
  -7   0   1       10.05        7.77      3.26 o
  -6   0   1     4373.05     4330.26     68.72 o
  -5   0   1      105.41      120.14      4.40 o
  -4   0   1     7871.25     7707.15     56.00 o
  -3   0   1     1451.63     1435.22     14.60 o
  -2   0   1      401.47      341.19      5.13 o
  -1   0   1      270.68      271.15      5.52 o
   1   0   1     1830.67     1642.32     44.78 o
   2   0   1     5244.13     5128.05     41.27 o
   3   0   1     5031.33     5089.62     37.95 o
   4   0   1      954.26      993.69     11.66 o
   5   0   1     2607.87     2554.54     25.51 o
   6   0   1     6723.38     6775.60     84.42 o
   7   0   1       69.47       74.45      7.19 o
   8   0   1      959.24      967.46     30.12 o
   9   0   1       84.76       89.46     14.53 o
  -9   1   1      743.71      743.21     41.02 o
  -8   1   1     1363.63     1389.98     31.55 o
  -7   1   1      957.56      986.76     21.76 o
  -6   1   1     7889.02     7678.25     82.21 o
  -5   1   1       86.36       92.26      4.91 o
  -4   1   1     2242.39     2206.73     24.61 o
  -3   1   1      487.12      472.93      7.50 o
  -2   1   1     6993.34     7034.34     45.87 o
  -1   1   1     5073.21     4973.50     38.33 o
   1   1   1     6458.83     6278.74     33.92 o
   2   1   1     2301.65     2304.47     20.20 o
   3   1   1    13835.85    13418.55     81.81 o
   4   1   1      430.13      421.52      6.59 o
   5   1   1     8147.52     7979.02     65.18 o
   6   1   1      239.39      241.15      7.98 o
   7   1   1     4522.50     4460.12     56.80 o
   8   1   1     1402.28     1393.47     26.76 o
   9   1   1      184.60      196.92     13.17 o
  -9   2   1     1493.05     1485.52     41.48 o
  -8   2   1      393.16      370.70     17.18 o
  -7   2   1     1364.40     1375.55     60.25 o
  -6   2   1       61.10       72.12     11.08 o
  -5   2   1     2301.09     2231.81     27.84 o
  -4   2   1     7358.68     7353.52     72.80 o
  -3   2   1      487.15      466.86      8.73 o
  -2   2   1     2921.79     2992.58     32.93 o
  -1   2   1     3104.85     3047.70     27.94 o
   0   2   1     3530.12     3537.64     27.18 o
   1   2   1    22821.44    22367.08    163.62 o
   2   2   1      460.26      460.28      5.07 o
   3   2   1     4565.96     4422.34     40.85 o
   4   2   1      216.60      204.69      7.72 o
   5   2   1     8196.86     8113.20     74.42 o
   6   2   1     1179.15     1172.15     13.04 o
   7   2   1      293.79      290.31      7.69 o
   8   2   1      841.78      831.30     14.62 o
   9   2   1       79.98       97.49     10.60 o
  -8   3   1      175.57      162.88     21.80 o
  -7   3   1     3421.39     3428.48     60.79 o
  -6   3   1      671.70      676.54     22.11 o
  -5   3   1      451.90      444.20     13.01 o
  -4   3   1     1056.91     1083.01     30.10 o
  -3   3   1     1752.26     1729.94     32.56 o
  -2   3   1     7999.82     7925.93     60.09 o
  -1   3   1      584.00      604.49      9.04 o
   0   3   1     4277.77     4294.87     37.75 o
   1   3   1      232.06      242.87      5.44 o
   2   3   1     4126.91     4086.36     38.28 o
   3   3   1     5604.63     5897.03     66.61 o
   4   3   1      133.51      146.23     14.83 o
   5   3   1       38.97       58.43     10.60 o
   6   3   1        3.05        3.63      6.06 o
   7   3   1     1074.82     1045.40     47.53 o
   8   3   1      229.20      213.78      8.89 o
   9   3   1       64.00       49.95      6.66 o
  -8   4   1      625.74      683.61     41.17 o
  -7   4   1      420.79      413.86     30.28 o
  -6   4   1     1574.37     1548.68     36.50 o
  -5   4   1     3792.49     3767.27     49.90 o
  -4   4   1     5040.63     5075.18     59.66 o
  -3   4   1      657.13      698.16     14.17 o
  -2   4   1     5457.41     5471.11     62.62 o
  -1   4   1     1635.74     1613.05     20.71 o
   0   4   1    14437.13    13945.57    127.87 o
   1   4   1     1206.58     1174.70     18.42 o
   2   4   1     2514.94     2488.41     24.75 o
   3   4   1     1609.84     1624.04     34.82 o
   4   4   1     3613.36     3676.93     32.15 o
   5   4   1     6296.40     6232.12    125.34 o
   6   4   1       12.41       10.29      7.27 o
   7   4   1     2801.61     2755.94     82.35 o
   8   4   1        8.34        1.21     11.50 o
  -7   5   1     2245.54     2182.23     78.11 o
  -6   5   1      109.79      118.55     12.29 o
  -5   5   1     1563.08     1546.67     37.86 o
  -4   5   1       18.43       14.69      9.39 o
  -3   5   1     2833.05     2781.74     52.25 o
  -2   5   1      336.21      373.12      9.20 o
  -1   5   1        0.41        1.22      2.00 o
   0   5   1       71.31       93.05     12.58 o
   1   5   1       73.85       62.22      5.09 o
   2   5   1     3429.03     3451.26     44.05 o
   3   5   1     1630.65     1647.44     22.56 o
   4   5   1      257.08      260.49      8.13 o
   5   5   1     2807.23     2805.14     31.32 o
   6   5   1      899.92      908.52     33.91 o
   7   5   1     2358.66     2207.35     72.66 o
   8   5   1      471.90      485.01     37.54 o
  -7   6   1     2294.97     2215.83     83.26 o
  -6   6   1     1554.98     1570.17     42.18 o
  -5   6   1     4264.21     4160.61     73.83 o
  -4   6   1      144.77      128.48     12.94 o
  -3   6   1     2086.99     2094.26     45.04 o
  -2   6   1      169.14      154.15     10.15 o
  -1   6   1     2268.82     2219.06     34.84 o
   0   6   1     6270.03     6159.17     68.76 o
   1   6   1       56.59       54.95      8.03 o
   2   6   1     4916.04     4887.14    131.70 o
   3   6   1        4.55        5.32      2.46 o
   4   6   1     6857.19     6771.22     81.65 o
   5   6   1      425.02      421.87     10.41 o
   6   6   1     1218.81     1228.56     30.28 o
   7   6   1       74.32       81.74      6.66 o
  -6   7   1       41.21       22.10     12.11 o
  -5   7   1      443.21      458.96     28.16 o
  -4   7   1       39.98       47.01     11.20 o
  -3   7   1     1827.48     1755.36     43.06 o
  -2   7   1     3273.37     3128.88    145.32 o
  -1   7   1      186.62      178.85     14.11 o
   0   7   1     2775.66     2728.60     50.66 o
   1   7   1      476.24      486.37     22.86 o
   2   7   1     3836.08     3923.41     59.72 o
   3   7   1      103.56      111.17      9.99 o
   4   7   1     1196.62     1213.97     25.67 o
   5   7   1      250.06      254.11     10.34 o
   6   7   1      998.72      956.99     29.97 o
  -5   8   1     1110.54     1130.12     40.11 o
  -4   8   1      104.76       97.84     13.23 o
  -3   8   1      544.93      548.71     24.64 o
  -2   8   1      208.32      232.58     18.11 o
  -1   8   1     2995.01     3008.97     59.07 o
   0   8   1      261.40      279.14     20.89 o
   1   8   1     1291.81     1274.58     45.11 o
   2   8   1      144.62      137.75     16.05 o
   3   8   1     1406.24     1400.10     31.75 o
   4   8   1     1113.39     1115.55     27.00 o
   5   8   1      228.73      219.95     11.25 o
  -3   9   1     2659.88     2632.57     60.69 o
  -2   9   1      102.36      109.90     18.77 o
  -1   9   1     1590.36     1522.23     56.31 o
   0   9   1        7.18        3.03      6.06 o
   1   9   1     2869.77     2811.95     76.60 o
   2   9   1     1682.11     1711.15     55.10 o
   3   9   1      331.13      317.59     21.80 o
  -3  -8   2     2196.14     2187.98     62.67 o
  -2  -8   2     1163.46     1242.49     46.93 o
  -1  -8   2     4347.60     4579.71    107.17 o
   0  -8   2       17.20       29.06      9.69 o
   1  -8   2     1434.10     1405.06     53.89 o
   2  -8   2       41.90       18.47      9.69 o
   3  -8   2     1610.95     1603.10     51.01 o
  -5  -7   2        0.79        2.89      3.62 o
  -4  -7   2     1289.58     1269.09     29.32 o
  -3  -7   2      196.21      231.30     17.86 o
  -2  -7   2      214.26      201.33     19.68 o
  -1  -7   2       94.69       79.62     13.02 o
   0  -7   2      725.96      697.84     33.30 o
   1  -7   2     2138.14     2098.83     47.58 o
   2  -7   2      502.98      527.83     23.66 o
   3  -7   2      328.25      322.79     20.09 o
   4  -7   2     1446.91     1428.12     51.47 o
   5  -7   2      697.37      720.74     30.29 o
  -6  -6   2     2116.01     2200.38     35.11 o
  -5  -6   2       41.05       47.22      6.51 o
  -4  -6   2     1935.84     1950.31    110.81 o
  -3  -6   2       77.32       99.04      8.56 o
  -2  -6   2     3468.57     3610.65     56.19 o
  -1  -6   2     2265.58     2283.06     42.39 o
   0  -6   2      312.56      286.25     15.04 o
   1  -6   2     1673.60     1646.92     39.10 o
   2  -6   2      373.34      393.31     18.90 o
   3  -6   2     4444.63     4484.24     77.41 o
   4  -6   2      139.21      156.06     14.91 o
   5  -6   2     1046.80     1029.57     34.47 o
   6  -6   2      140.80      126.22     15.04 o
  -7  -5   2      512.12      537.08     19.68 o
  -6  -5   2      820.22      810.58     17.09 o
  -5  -5   2      619.15      655.26     15.73 o
  -4  -5   2     2752.83     2736.55     40.78 o
  -3  -5   2     2699.39     2696.80     41.21 o
  -2  -5   2     1174.66     1144.67     24.29 o
  -1  -5   2     1384.75     1390.68     35.57 o
   0  -5   2     2349.96     2228.91     33.70 o
   1  -5   2     4244.34     4392.48     55.17 o
   2  -5   2      351.78      299.63     26.64 o
   3  -5   2     2164.84     2143.74     45.92 o
   4  -5   2     1019.99     1043.13     83.56 o
   5  -5   2     3309.20     3301.69     63.82 o
   6  -5   2      482.47      530.86     23.77 o
   7  -5   2      526.87      491.97     38.75 o
  -8  -4   2      467.93      474.71     21.80 o
  -6  -4   2      588.96      583.10     18.17 o
  -5  -4   2       15.88       15.30      2.88 o
  -4  -4   2      378.48      388.63     11.23 o
  -3  -4   2      191.19      202.55      8.22 o
  -2  -4   2     6049.24     6107.70     62.74 o
  -1  -4   2     1066.24     1101.07     19.50 o
   0  -4   2     3561.67     3746.82     44.73 o
   1  -4   2      327.50      333.20      9.20 o
   2  -4   2     3518.92     3696.61     40.29 o
   3  -4   2     1825.10     1883.91     56.92 o
   4  -4   2      265.21      278.39     11.88 o
   5  -4   2      448.21      448.71     19.57 o
   6  -4   2        5.12        3.28      4.65 o
   7  -4   2      899.84      930.05     49.65 o
   8  -4   2     2141.75     2029.94     79.02 o
  -8  -3   2      374.30      366.03     18.77 o
  -7  -3   2      599.10      611.00     25.54 o
  -6  -3   2       36.61       42.39      5.75 o
  -5  -3   2     2593.87     2741.10     51.77 o
  -3  -3   2     3236.05     3273.47     30.73 o
  -2  -3   2     6431.89     6562.51     55.59 o
  -1  -3   2     2944.83     2907.63     34.11 o
   0  -3   2    16973.74    17369.05    155.76 o
   1  -3   2      218.94      232.99      8.06 o
   2  -3   2     2780.07     2772.95     36.40 o
   3  -3   2       84.98       83.47      8.54 o
   4  -3   2     1751.81     1741.00     29.16 o
   5  -3   2     3754.87     3753.79     49.73 o
   6  -3   2       64.66       66.91      9.35 o
   7  -3   2     1758.41     1751.41     66.30 o
   8  -3   2       22.57        8.17     10.60 o
  -8  -2   2      119.28      121.58     18.92 o
  -7  -2   2     3870.61     3954.06     47.20 o
  -6  -2   2      894.76      901.33     18.06 o
  -5  -2   2     2001.39     2058.70     41.48 o
  -3  -2   2     3155.82     3169.55     33.38 o
  -2  -2   2     6827.33     6840.70     82.62 o
  -1  -2   2       93.96      105.30      5.34 o
   0  -2   2     1265.90     1283.85     15.66 o
   1  -2   2       11.17       16.72      2.36 o
   2  -2   2     5795.84     5836.18     51.68 o
   3  -2   2     8728.87     8766.42     86.10 o
   4  -2   2      522.49      522.61     15.07 o
   5  -2   2     3956.22     3873.92     48.38 o
   6  -2   2       57.67       73.44      6.61 o
   7  -2   2     6615.39     6559.90     95.62 o
   8  -2   2      118.54      122.70     12.54 o
   9  -2   2      789.20      699.35     41.48 o
  -9  -1   2     1837.77     1899.66     59.04 o
  -8  -1   2      961.28     1005.19     22.63 o
  -7  -1   2     1053.27     1057.29     20.39 o
  -6  -1   2      591.63      629.68     16.85 o
  -5  -1   2     5525.45     5472.16     67.09 o
  -4  -1   2        2.72        4.39      1.44 o
  -3  -1   2      154.06      119.12      5.18 o
  -2  -1   2       80.61       90.71      4.33 o
  -1  -1   2     5197.69     5320.19     50.97 o
   0  -1   2     4437.89     4158.01     41.50 o
   1  -1   2       13.10       11.35      1.97 o
   2  -1   2     1616.03     1569.13     18.20 o
   3  -1   2      475.96      503.01     17.02 o
   4  -1   2     5943.05     5683.71     52.63 o
   5  -1   2      992.91      983.49     18.37 o
   6  -1   2     1745.39     1700.73     34.65 o
   7  -1   2       75.37       73.89      9.39 o
   8  -1   2      763.28      715.89     44.50 o
   9  -1   2     1434.62     1434.81     59.34 o
  -9   0   2      245.90      243.56     14.68 o
  -8   0   2     1974.54     2053.61     48.74 o
  -7   0   2     2186.27     2219.18     34.31 o
  -6   0   2      147.48      154.82      7.73 o
  -5   0   2     2003.41     2086.59     21.35 o
  -4   0   2      194.47      211.34      5.63 o
  -3   0   2    15390.55    15725.20    118.36 o
  -2   0   2     9826.90     9736.90     97.80 o
  -1   0   2     3021.14     3144.89     36.44 o
   0   0   2    11433.95    11535.33    124.48 o
   1   0   2     9766.30     9940.22     75.98 o
   2   0   2    16124.58    15477.57    166.37 o
   3   0   2      590.61      700.63     11.41 o
   4   0   2     4676.41     4623.29     37.78 o
   5   0   2        5.35        7.51      2.71 o
   6   0   2     6806.96     6701.15     86.28 o
   7   0   2     2426.06     2453.45     43.36 o
   8   0   2       67.74       67.87      7.99 o
   9   0   2     1434.15     1394.51     33.42 o
  -9   1   2      175.42      176.84     13.48 o
  -8   1   2      219.24      219.48     12.31 o
  -7   1   2       66.78       60.13      9.18 o
  -6   1   2     1865.70     1805.57     29.95 o
  -5   1   2     1277.43     1311.91     18.98 o
  -4   1   2      408.04      405.54      9.13 o
  -3   1   2     3472.60     3540.30     38.36 o
  -2   1   2      293.91      316.98      7.66 o
  -1   1   2    12417.45    12070.00     92.22 o
   0   1   2     3313.66     3567.13     35.53 o
   1   1   2     1508.73     1619.56     13.04 o
   2   1   2      699.31      727.63      8.13 o
   3   1   2      211.15      185.64      3.67 o
   4   1   2     2634.93     2510.19     22.87 o
   5   1   2     2118.67     2175.89     24.94 o
   6   1   2       39.05       48.07      5.24 o
   7   1   2     1142.50     1134.28     24.31 o
   8   1   2     1051.88     1069.55     25.89 o
   9   1   2     1605.55     1563.15     32.00 o
  -9   2   2       65.31       66.53     14.38 o
  -8   2   2     2436.20     2353.74     47.07 o
  -7   2   2     1453.56     1411.91     28.82 o
  -6   2   2      675.54      674.84     18.08 o
  -5   2   2     3263.02     3328.12     37.16 o
  -4   2   2     6173.54     6123.68     56.47 o
  -3   2   2    13146.23    12701.52    103.72 o
  -2   2   2       47.36       34.47      2.67 o
  -1   2   2    20971.66    21414.04    159.65 o
   0   2   2      869.76      852.43     16.82 o
   1   2   2    13618.39    13813.59     84.05 o
   2   2   2     4365.12     4561.47     33.35 o
   3   2   2       88.38       87.18      2.43 o
   4   2   2     1500.78     1586.17     15.48 o
   5   2   2      684.29      688.74      9.17 o
   6   2   2     4909.41     4909.18     59.56 o
   7   2   2      292.98      303.45      9.87 o
   8   2   2     2070.69     2042.56     32.32 o
   9   2   2       12.14       19.07      5.45 o
  -8   3   2      747.79      748.70     38.75 o
  -7   3   2       57.36       56.27      8.49 o
  -6   3   2     2508.12     2484.87     47.31 o
  -5   3   2     3457.68     3360.60     38.94 o
  -4   3   2      693.61      686.81     13.93 o
  -3   3   2      792.10      782.41     15.51 o
  -2   3   2     1651.93     1590.24     17.97 o
  -1   3   2     2619.25     2530.49     35.40 o
   0   3   2       89.77       67.58      3.72 o
   1   3   2      555.17      515.91      9.78 o
   2   3   2        1.05        7.61      1.14 o
   3   3   2     4972.18     4942.24     68.48 o
   4   3   2     7779.06     7699.50     53.82 o
   5   3   2       50.51       54.75      2.88 o
   6   3   2     5750.09     5705.82     41.80 o
   7   3   2      232.69      217.68      9.08 o
   8   3   2     2995.67     3009.04     56.01 o
   9   3   2      749.99      716.31     22.40 o
  -8   4   2     2159.47     2201.60     75.38 o
  -7   4   2      274.78      258.55     27.25 o
  -6   4   2     2147.85     2064.15     67.51 o
  -5   4   2      864.47      835.88     19.99 o
  -4   4   2     2870.03     2713.80     38.72 o
  -3   4   2     1565.41     1495.74     25.39 o
  -2   4   2     1595.69     1647.68     22.18 o
  -1   4   2      155.40      147.65      4.88 o
   0   4   2     1233.75     1229.44     15.41 o
   1   4   2     9355.01     9340.09     94.49 o
   2   4   2      906.87      906.94     10.87 o
   3   4   2     2713.05     2725.22     25.41 o
   4   4   2      607.18      616.56     11.23 o
   5   4   2     2783.57     2840.85     26.36 o
   6   4   2     2472.66     2450.15     26.98 o
   7   4   2       12.88        9.99      8.48 o
   8   4   2      371.86      349.37     10.90 o
   9   4   2       30.64       31.18      4.54 o
  -7   5   2      749.81      751.12     43.29 o
  -6   5   2     2467.04     2512.53     80.53 o
  -5   5   2      160.00      142.31     12.87 o
  -4   5   2     2213.52     2147.56     44.17 o
  -3   5   2     1086.67     1102.26     23.00 o
  -2   5   2     5241.73     5027.03     44.92 o
  -1   5   2    12126.04    12012.98     88.63 o
   0   5   2      497.60      486.77     11.93 o
   1   5   2     3545.64     3592.93     42.22 o
   2   5   2      511.63      495.67     19.64 o
   3   5   2     5121.41     4986.50     39.58 o
   4   5   2       81.02       90.19      4.65 o
   5   5   2     1410.71     1427.22     19.74 o
   6   5   2       27.69       30.78      4.06 o
   7   5   2     1390.47     1317.27     51.77 o
  -7   6   2      149.53      139.57     23.61 o
  -6   6   2      143.45      143.20     22.71 o
  -5   6   2       42.48       40.28      8.22 o
  -4   6   2     4336.60     4249.46    114.14 o
  -3   6   2      519.55      513.53     20.60 o
  -2   6   2     1207.15     1176.44     23.70 o
  -1   6   2      355.93      352.89     10.10 o
   0   6   2     4044.43     3931.61     40.72 o
   1   6   2     1527.15     1513.77     25.37 o
   2   6   2       36.96       34.73      5.12 o
   3   6   2      383.20      369.39     10.05 o
   4   6   2        9.92       11.84      2.90 o
   5   6   2     1461.51     1473.55     25.10 o
   6   6   2     2431.04     2335.72     49.05 o
   7   6   2       98.84       88.10      8.48 o
  -6   7   2     1478.01     1346.03     63.88 o
  -5   7   2      199.10      199.24     17.41 o
  -4   7   2      873.76      889.47     30.47 o
  -3   7   2     1392.96     1303.24     36.21 o
  -2   7   2     5166.47     5160.35     82.03 o
  -1   7   2      317.42      310.95     15.73 o
   0   7   2     1650.48     1538.89     45.11 o
   1   7   2        5.74       36.63      8.78 o
   2   7   2     2262.69     2227.02     40.76 o
   3   7   2     1949.89     1925.29     35.83 o
   4   7   2       97.16       97.13      9.08 o
   5   7   2      802.09      848.64     19.91 o
   6   7   2       15.92       21.50      6.36 o
   7   7   2     2156.70     2151.34     49.95 o
  -5   8   2     2135.77     2062.09     53.14 o
  -4   8   2     1883.34     1839.74     48.19 o
  -3   8   2      140.58      150.18     15.39 o
  -2   8   2     1611.79     1612.63     49.05 o
  -1   8   2      133.26      142.52     17.26 o
   0   8   2     2421.92     2346.92     66.00 o
   1   8   2     1484.44     1537.67     49.65 o
   2   8   2      383.00      405.08     23.31 o
   3   8   2     1601.57     1631.31     37.24 o
   4   8   2      944.23      922.38     24.30 o
   5   8   2     4560.13     4556.81    130.79 o
   6   8   2        0.76        2.12      5.75 o
  -3   9   2      688.48      658.72     28.66 o
  -2   9   2      329.83      371.17     27.85 o
  -1   9   2      166.37      164.70     21.19 o
   0   9   2      163.29      170.45     20.59 o
   1   9   2       45.19       40.87     10.90 o
   2   9   2      791.46      840.44     36.94 o
   3   9   2      613.82      617.61     30.28 o
   4   9   2      170.64      175.90     17.86 o
  -2  -8   3       15.00       16.65      8.78 o
  -1  -8   3      188.62      184.68     22.10 o
   0  -8   3     1560.64     1594.28     58.43 o
   1  -8   3      315.34      286.40     28.76 o
   2  -8   3      968.19      966.08     47.23 o
  -4  -7   3       90.27       67.51     11.81 o
  -3  -7   3     2120.90     2135.60     60.55 o
  -2  -7   3     1729.85     1587.02     52.38 o
  -1  -7   3      736.67      769.89     35.72 o
   0  -7   3      756.26      740.53     36.03 o
   1  -7   3     1197.98     1204.34     48.14 o
   2  -7   3     3719.18     3724.93    100.06 o
   3  -7   3      267.14      267.06     20.99 o
   4  -7   3     1605.40     1605.36     46.44 o
  -5  -6   3     2011.45     2026.28     43.44 o
  -4  -6   3      247.06      261.70     18.77 o
  -3  -6   3      634.34      623.60     19.91 o
  -2  -6   3      425.75      378.14     21.80 o
  -1  -6   3     2605.99     2621.52     67.51 o
   0  -6   3     2747.68     2758.31     60.70 o
   1  -6   3      236.65      217.08     44.96 o
   2  -6   3     1148.40     1190.08     35.16 o
   3  -6   3      174.86      154.47     14.98 o
   4  -6   3     2078.88     2126.88     51.58 o
   5  -6   3      536.31      491.29     24.51 o
   6  -6   3      408.63      401.14     42.08 o
  -6  -5   3      518.62      509.23     21.80 o
  -5  -5   3      129.96      135.93      9.51 o
  -4  -5   3     2203.72     2237.52     38.62 o
  -3  -5   3     4308.36     4347.89     62.69 o
  -2  -5   3      747.80      733.45     20.74 o
  -1  -5   3     1357.52     1396.39     25.49 o
   0  -5   3       46.44       42.87      6.89 o
   1  -5   3     3727.06     3824.35     64.27 o
   2  -5   3      691.53      647.40     23.53 o
   3  -5   3       83.77       94.85     11.27 o
   4  -5   3      383.65      398.30     22.55 o
   5  -5   3      288.08      298.61     21.50 o
   6  -5   3     2044.70     2035.29     50.60 o
   7  -5   3      218.67      236.75     32.39 o
  -7  -4   3      204.26      200.88     12.41 o
  -6  -4   3     4837.39     4747.20     61.87 o
  -5  -4   3     2167.74     2160.65     47.08 o
  -4  -4   3     1643.25     1632.46     31.64 o
  -3  -4   3     1676.29     1659.19     30.58 o
  -2  -4   3     1979.20     2020.48     35.41 o
  -1  -4   3     5761.32     5602.03     62.29 o
   0  -4   3      374.25      386.00     12.19 o
   1  -4   3     2506.09     2521.37     36.60 o
   2  -4   3     1894.03     1880.49     39.40 o
   3  -4   3     4973.30     4755.48     82.65 o
   4  -4   3     7369.02     7173.96    103.60 o
   5  -4   3      131.00      128.24     14.99 o
   6  -4   3     2408.74     2520.07     54.60 o
   7  -4   3       66.99       75.99     18.47 o
  -8  -3   3     1986.69     1925.80     53.59 o
  -7  -3   3       71.29       69.36      6.76 o
  -6  -3   3      734.10      726.64     18.17 o
  -5  -3   3      225.58      224.04     12.72 o
  -4  -3   3     2132.79     2146.50     48.44 o
  -3  -3   3       41.09       50.82      4.32 o
  -2  -3   3      384.67      383.29     10.24 o
  -1  -3   3      613.56      601.70     13.51 o
   0  -3   3      122.88      132.24      9.22 o
   1  -3   3     3931.57     3896.54     57.68 o
   2  -3   3     3372.62     3372.81     56.54 o
   3  -3   3     1717.99     1761.84     37.35 o
   4  -3   3      544.82      559.94     15.77 o
   5  -3   3     2317.42     2372.49     37.85 o
   6  -3   3     1746.55     1673.83     71.75 o
   7  -3   3       18.95       28.46     12.11 o
   8  -3   3      287.57      372.38     37.84 o
  -8  -2   3      826.89      866.60     46.77 o
  -7  -2   3     1716.21     1719.29     28.69 o
  -6  -2   3     3985.54     3931.52     83.86 o
  -5  -2   3       54.50       57.10      5.86 o
  -4  -2   3     2269.60     2308.47     49.65 o
  -3  -2   3      830.11      837.49     15.08 o
  -2  -2   3     4893.48     4937.15     51.10 o
  -1  -2   3     7918.99     8037.11     96.19 o
   0  -2   3       25.78       21.95      2.94 o
   1  -2   3     6334.73     6433.03     56.98 o
   2  -2   3     4410.73     4343.02     61.61 o
   3  -2   3     9322.29     9237.78    114.20 o
   4  -2   3       21.33       27.77      3.99 o
   5  -2   3     3395.71     3393.45     45.41 o
   6  -2   3        7.32       15.19      4.81 o
   7  -2   3     1763.60     1769.46     56.31 o
   8  -2   3     1417.85     1484.08     62.37 o
  -8  -1   3      382.79      383.74     16.35 o
  -7  -1   3       59.47       52.00      6.91 o
  -6  -1   3      561.54      616.11     17.11 o
  -5  -1   3      385.06      382.55     16.50 o
  -4  -1   3     3860.07     4088.31     66.81 o
  -3  -1   3     2677.37     2640.81     41.62 o
  -2  -1   3     3647.88     3683.40     49.23 o
  -1  -1   3      349.84      314.70     10.37 o
   0  -1   3     5218.27     5083.58     51.91 o
   1  -1   3    10626.44    10952.17    101.21 o
   2  -1   3      332.78      368.29      8.32 o
   3  -1   3     2871.89     2882.24     36.01 o
   4  -1   3       17.38       20.05      4.23 o
   5  -1   3     3151.33     3249.35     41.81 o
   6  -1   3     2553.95     2545.26     46.38 o
   7  -1   3       84.93       99.33     10.29 o
   8  -1   3     1491.27     1539.27     39.36 o
   9  -1   3      561.57      548.76     23.04 o
  -8   0   3        0.32        0.16      3.84 o
  -7   0   3     2207.73     2249.99     36.19 o
  -6   0   3     1792.78     1762.21     29.67 o
  -5   0   3      999.88     1026.00     22.99 o
  -4   0   3     2188.71     2151.84     28.09 o
  -3   0   3     4176.93     4277.89     45.94 o
  -2   0   3    10182.45    10016.70     92.86 o
  -1   0   3     2848.60     2990.91     40.68 o
   0   0   3     6475.97     6682.02     55.71 o
   1   0   3     1139.80     1308.66     19.01 o
   2   0   3      374.90      299.32      6.95 o
   3   0   3     7919.47     8235.65     78.78 o
   4   0   3      711.12      777.48     23.04 o
   5   0   3      479.05      523.52     12.53 o
   6   0   3       44.25       48.77     13.32 o
   7   0   3     2122.53     2173.90     41.46 o
   8   0   3     1238.87     1281.85     31.77 o
   9   0   3      376.59      378.24     30.43 o
  -8   1   3      906.08      947.46     30.43 o
  -7   1   3     1918.03     1922.69     34.09 o
  -6   1   3      823.36      776.25     19.77 o
  -5   1   3     4703.76     4806.09     48.16 o
  -4   1   3     6115.24     6023.66     62.58 o
  -3   1   3      669.99      670.97     26.78 o
  -2   1   3     1104.36     1008.80     16.64 o
  -1   1   3      190.23      147.10      4.99 o
   0   1   3     7995.39     7548.18     71.54 o
   1   1   3     2242.25     2172.39     20.06 o
   2   1   3     3693.95     3722.83     33.94 o
   3   1   3     1623.63     1557.97     20.55 o
   4   1   3     5904.58     6113.49     47.40 o
   5   1   3     8988.02     8761.62    100.99 o
   6   1   3      172.99      183.89     12.26 o
   7   1   3     2248.42     2259.54     39.83 o
   8   1   3      185.99      209.98     12.13 o
   9   1   3     1327.80     1370.99     31.76 o
  -8   2   3      547.33      549.91     21.30 o
  -7   2   3     3697.00     3665.79     53.23 o
  -6   2   3      137.65      144.73     10.03 o
  -5   2   3      666.86      642.77     14.01 o
  -4   2   3       69.44       72.03      5.21 o
  -3   2   3      291.85      286.32      8.05 o
  -2   2   3     2954.62     2820.82     37.30 o
  -1   2   3       97.31       76.96      4.39 o
   0   2   3      667.88      594.95     10.13 o
   1   2   3     1025.44     1104.18     14.14 o
   2   2   3    17572.47    17565.80    152.87 o
   3   2   3     5182.31     5165.09     36.09 o
   4   2   3     1414.66     1432.14     13.80 o
   5   2   3     2804.07     2711.90     28.17 o
   6   2   3      623.27      620.12     17.71 o
   7   2   3     3133.37     3010.16     44.95 o
   8   2   3      837.22      815.30     20.30 o
   9   2   3      300.63      268.43     11.75 o
  -8   3   3      524.45      475.02     30.28 o
  -7   3   3      625.05      631.16     38.02 o
  -6   3   3     1356.02     1303.65     27.79 o
  -5   3   3     3584.84     3657.29     42.15 o
  -4   3   3      325.04      327.49     11.52 o
  -3   3   3     1338.38     1341.77     19.95 o
  -2   3   3     2423.28     2448.94     30.73 o
  -1   3   3     3137.92     3142.75     42.43 o
   0   3   3    15210.18    15589.10    107.03 o
   1   3   3        1.29        1.25      1.55 o
   2   3   3     3051.43     3104.67     42.68 o
   3   3   3      605.30      603.13      9.58 o
   4   3   3     6023.40     5922.31     84.30 o
   5   3   3       21.85       25.59      3.15 o
   6   3   3      326.04      324.03      8.28 o
   7   3   3       35.09       50.69     11.50 o
   8   3   3      178.40      182.11      9.99 o
   9   3   3     1352.86     1302.13     34.51 o
  -8   4   3      878.82      888.27     45.11 o
  -7   4   3     1723.49     1657.86     61.46 o
  -6   4   3       25.39       19.68      9.08 o
  -5   4   3     2581.61     2561.57     39.03 o
  -4   4   3      522.55      522.46     13.02 o
  -3   4   3     9150.45     9148.70     80.96 o
  -2   4   3     6428.08     6510.64     70.01 o
  -1   4   3      719.00      653.07     12.57 o
   0   4   3     6432.01     6399.52     66.10 o
   1   4   3     3752.90     3831.94     42.98 o
   2   4   3     5988.75     6097.55     60.76 o
   3   4   3      370.97      354.28      7.58 o
   4   4   3     1704.11     1706.60     27.19 o
   5   4   3      185.72      205.60      8.03 o
   6   4   3     1726.86     1727.98     27.28 o
   7   4   3     3177.55     3159.13     33.74 o
   8   4   3       30.30       36.94      5.15 o
   9   4   3     1536.03     1502.85     34.82 o
  -7   5   3      139.70      166.51     23.61 o
  -6   5   3      834.71      918.54     45.41 o
  -5   5   3     1639.71     1657.26     39.38 o
  -4   5   3       81.43       74.90      9.23 o
  -3   5   3      442.51      419.37     21.34 o
  -2   5   3     1003.64      996.18     18.12 o
  -1   5   3     3842.62     3885.35     41.38 o
   0   5   3      273.47      271.89      9.70 o
   1   5   3       64.58       78.16      5.96 o
   2   5   3      823.96      847.05     16.00 o
   3   5   3      395.35      380.98     16.66 o
   4   5   3     1601.31     1579.94     44.66 o
   5   5   3     1631.30     1559.41     26.09 o
   6   5   3      343.21      362.77     11.50 o
   7   5   3      230.25      229.18     12.72 o
   8   5   3      972.56     1018.45     29.37 o
  -6   6   3     1298.06     1298.50     58.73 o
  -5   6   3      719.20      711.93     26.42 o
  -4   6   3     2793.75     2748.66     54.61 o
  -3   6   3     3767.30     3828.83     65.76 o
  -2   6   3       10.83       10.23     10.44 o
  -1   6   3     3498.44     3550.61     58.73 o
   0   6   3       40.72       36.34      6.64 o
   1   6   3     4968.97     4932.61     57.19 o
   2   6   3     5554.22     5361.68     59.29 o
   3   6   3     1347.29     1278.04     26.41 o
   4   6   3     3270.29     3284.95     75.38 o
   5   6   3     1161.71     1187.39     26.49 o
   6   6   3     4823.97     4778.40     69.33 o
   7   6   3      122.03      136.54     11.20 o
  -6   7   3     1838.74     1951.83     77.50 o
  -5   7   3      458.36      447.82     27.10 o
  -4   7   3       17.61       22.33      7.05 o
  -3   7   3      268.35      269.38     28.61 o
  -2   7   3        3.08        4.45      4.38 o
  -1   7   3     1549.42     1573.11     78.26 o
   0   7   3     1981.12     1981.56     41.43 o
   1   7   3     1303.86     1295.39     72.36 o
   2   7   3      227.94      219.73     11.72 o
   3   7   3     1771.85     1855.91    128.97 o
   4   7   3     2981.51     3011.93     48.33 o
   5   7   3       90.50       92.49      8.06 o
   6   7   3      299.80      278.29     11.06 o
   7   7   3        2.78        5.75      5.75 o
  -4   8   3     1256.77     1262.37     52.53 o
  -3   8   3     1422.34     1387.95     39.91 o
  -2   8   3      205.98      205.66     16.94 o
  -1   8   3     1338.48     1306.35     35.96 o
   0   8   3      399.86      404.47     25.43 o
   1   8   3     4069.47     4031.73     92.34 o
   2   8   3       21.37       32.39      8.78 o
   3   8   3      805.80      774.00     23.60 o
   4   8   3      180.08      179.74     12.50 o
   5   8   3      844.57      845.67     39.66 o
   6   8   3      360.74      349.07     22.40 o
  -3   9   3      488.98      543.42     26.16 o
  -2   9   3     1932.39     1847.99     64.49 o
  -1   9   3     3260.83     3076.55     85.68 o
   0   9   3      469.72      474.71     29.67 o
   1   9   3      872.81      844.37     38.45 o
   2   9   3      195.64      220.10     22.10 o
   3   9   3     2372.66     2353.28     65.09 o
   4   9   3      156.24      147.44     16.95 o
  -3  -7   4      205.37      211.32     22.10 o
  -2  -7   4     2366.66     2484.67     71.75 o
  -1  -7   4      106.45       85.38     15.44 o
   0  -7   4      137.39      117.77     18.47 o
   1  -7   4      110.11       91.43     16.65 o
   2  -7   4      264.57      251.59     26.94 o
   3  -7   4      544.50      519.55     26.15 o
  -4  -6   4     2217.80     2206.75     59.34 o
  -3  -6   4      624.02      668.47     30.58 o
  -2  -6   4     1549.77     1672.09     52.38 o
  -1  -6   4      813.30      834.99     36.33 o
   0  -6   4     3006.84     3035.68     79.32 o
   1  -6   4      509.67      467.52     21.60 o
   2  -6   4      778.77      785.26     29.64 o
   3  -6   4     1072.97     1102.48     65.24 o
   4  -6   4      872.32      893.02     35.57 o
   5  -6   4     2868.34     2984.22     66.96 o
  -6  -5   4      281.51      287.65     13.16 o
  -5  -5   4      352.90      376.58     15.09 o
  -4  -5   4       71.31       71.45      8.01 o
  -3  -5   4      855.78      866.86     23.95 o
  -2  -5   4     1737.60     1844.96     55.40 o
  -1  -5   4      205.92      184.68     19.07 o
   0  -5   4     2263.09     2126.82     67.82 o
   1  -5   4      102.88      124.68     12.24 o
   2  -5   4     2934.82     2927.55     57.54 o
   3  -5   4     4316.66     4328.35     76.64 o
   4  -5   4      588.21      593.82     25.29 o
   5  -5   4     1203.91     1238.32     38.55 o
   6  -5   4      348.62      373.59     39.96 o
  -6  -4   4      230.08      226.60     10.92 o
  -5  -4   4     1817.96     1825.87     34.03 o
  -4  -4   4     1022.82     1018.71     24.05 o
  -3  -4   4      302.76      318.05     13.15 o
  -2  -4   4     1219.78     1242.34     27.77 o
  -1  -4   4      737.79      763.10     18.29 o
   0  -4   4     3800.66     3890.32     64.21 o
   1  -4   4       50.70       48.83      7.93 o
   2  -4   4     1184.17     1203.59     31.69 o
   3  -4   4      366.00      368.17     22.40 o
   4  -4   4     1946.46     2049.79     82.80 o
   5  -4   4      963.50      970.25     31.85 o
   6  -4   4      219.69      174.99     26.64 o
   7  -4   4      395.33      378.44     39.96 o
  -7  -3   4     1980.88     1937.30     37.00 o
  -6  -3   4       48.13       43.48      6.33 o
  -5  -3   4     2036.76     2073.54     51.16 o
  -4  -3   4      302.19      274.49     11.20 o
  -3  -3   4     6606.54     6756.86     85.60 o
  -2  -3   4     3421.66     3468.79     43.13 o
  -1  -3   4     3802.06     3750.31     46.38 o
   0  -3   4      449.29      484.56     18.59 o
   1  -3   4     3906.95     3892.13     41.99 o
   2  -3   4     5242.84     5200.88     61.85 o
   3  -3   4      154.26      140.26     17.26 o
   4  -3   4     1168.63     1179.27     31.69 o
   5  -3   4      112.68      127.07     12.84 o
   6  -3   4     2200.14     2240.05     77.81 o
   7  -3   4     2173.45     2155.28     80.23 o
   8  -3   4      174.14      172.57     27.55 o
  -7  -2   4      279.15      290.10     13.16 o
  -6  -2   4      601.57      586.34     18.17 o
  -5  -2   4     2947.19     2901.99     84.62 o
  -4  -2   4        1.19        2.43      2.37 o
  -3  -2   4     3106.11     3051.37     46.76 o
  -2  -2   4      116.20      131.10     10.13 o
  -1  -2   4     6580.81     6716.34     69.60 o
   0  -2   4     4372.67     4472.22     51.43 o
   1  -2   4       22.20       22.44      2.97 o
   2  -2   4     1170.76     1176.67     22.25 o
   3  -2   4     1269.39     1327.62     24.49 o
   4  -2   4     4666.38     4660.35     56.66 o
   5  -2   4     3044.03     3067.95     43.80 o
   6  -2   4      511.71      515.71     20.95 o
   7  -2   4     1484.14     1598.22     63.88 o
   8  -2   4     1768.87     1835.58     72.66 o
  -8  -1   4     2723.03     2751.93     48.53 o
  -7  -1   4      652.49      646.80     20.22 o
  -6  -1   4     1456.31     1520.59     31.79 o
  -5  -1   4     1330.31     1310.21     36.94 o
  -4  -1   4     4803.43     4769.48     85.68 o
  -3  -1   4     6195.66     5994.98     63.70 o
  -2  -1   4      204.42      206.08      7.97 o
  -1  -1   4     1493.53     1506.44     22.76 o
   0  -1   4       10.38       14.08      3.53 o
   1  -1   4     4281.53     4224.94     50.68 o
   2  -1   4     2404.14     2355.18     28.23 o
   3  -1   4       96.24       86.49      6.35 o
   4  -1   4     2125.16     2170.52     32.60 o
   5  -1   4      847.35      899.36     19.62 o
   6  -1   4     4659.52     4627.76    158.94 o
   7  -1   4        9.16       16.84      7.11 o
   8  -1   4      476.08      501.66     21.53 o
  -8   0   4     1993.87     1992.84     41.09 o
  -7   0   4      108.75      119.42     10.60 o
  -6   0   4     2950.26     3079.06     51.31 o
  -5   0   4     3131.78     3260.18     51.87 o
  -4   0   4       19.20       20.20      3.49 o
  -3   0   4     1260.43     1361.39     22.29 o
  -2   0   4      227.03      244.20      8.55 o
  -1   0   4     6566.66     6603.91     68.93 o
   0   0   4      674.53      630.52     12.59 o
   1   0   4     2799.93     2771.69     29.75 o
   2   0   4     2947.69     2949.55     31.42 o
   3   0   4    10277.43    10228.77     98.22 o
   4   0   4     7527.46     7497.71     86.04 o
   5   0   4       41.99       50.20      5.17 o
   6   0   4     3736.07     3681.37     59.05 o
   7   0   4      149.36      155.65     12.44 o
   8   0   4     2213.70     2215.59     45.94 o
   9   0   4      922.04      955.85     29.82 o
  -8   1   4      460.11      458.63     19.25 o
  -7   1   4       16.38       16.28     10.44 o
  -6   1   4      306.33      307.43     13.02 o
  -5   1   4      386.85      376.18     26.94 o
  -4   1   4     1622.93     1575.73     25.39 o
  -3   1   4     2025.62     2020.06     29.08 o
  -2   1   4      303.30      346.54     10.13 o
  -1   1   4     1855.86     1831.69     26.14 o
   0   1   4     1373.82     1466.62     27.08 o
   1   1   4     5842.23     5722.58     50.67 o
   2   1   4      634.45      615.50     30.58 o
   3   1   4      582.90      534.91     11.91 o
   4   1   4       66.50       78.17      7.79 o
   5   1   4     1917.15     1804.45     26.52 o
   6   1   4     1708.77     1766.26     34.29 o
   7   1   4      257.82      266.21     12.95 o
   8   1   4      842.03      885.34     46.02 o
   9   1   4      153.26      123.58     11.85 o
  -8   2   4      340.89      361.18     24.83 o
  -7   2   4      496.61      470.54     17.20 o
  -6   2   4     5095.74     5213.49     88.37 o
  -5   2   4     1223.97     1242.48     21.30 o
  -4   2   4     7154.38     7179.55     83.77 o
  -3   2   4     2675.41     2708.46     36.27 o
  -2   2   4    11299.45    11099.03    106.26 o
  -1   2   4    10957.48    11022.78     90.74 o
   0   2   4      692.67      686.34     14.12 o
   1   2   4     4470.75     4370.67     41.35 o
   2   2   4     2073.71     2012.85     27.06 o
   3   2   4     4084.02     4103.52     45.51 o
   4   2   4     2075.51     2082.49     21.74 o
   5   2   4     1524.32     1499.56     38.45 o
   6   2   4      569.29      602.83     16.95 o
   7   2   4     1097.11     1174.59     35.88 o
   8   2   4     2850.55     2833.44     60.25 o
   9   2   4       14.03       11.16      6.51 o
  -8   3   4     1315.32     1266.41     51.47 o
  -7   3   4       18.27       17.26      8.48 o
  -6   3   4      825.24      848.42     22.74 o
  -5   3   4       41.94       49.48      7.73 o
  -4   3   4     5204.29     5031.36     52.32 o
  -3   3   4      216.62      218.04      7.99 o
  -2   3   4     1383.27     1394.77     23.62 o
  -1   3   4       17.94       26.48      3.65 o
   0   3   4     2184.33     2190.67     25.85 o
   1   3   4     2921.93     2881.47     38.29 o
   2   3   4     1658.97     1685.79     24.26 o
   3   3   4     1284.94     1293.23     22.55 o
   4   3   4      629.87      629.72     12.26 o
   5   3   4     2015.12     2086.33     27.92 o
   6   3   4     3948.39     3887.89     53.95 o
   7   3   4      936.71      944.15     21.52 o
   8   3   4      561.89      521.83     37.39 o
   9   3   4      865.94      913.10     29.97 o
  -7   4   4     1854.60     1965.46     67.21 o
  -6   4   4     2056.68     1998.47     47.67 o
  -5   4   4     1320.45     1279.29     27.11 o
  -4   4   4      685.83      743.31     16.38 o
  -3   4   4     2151.56     2142.15     28.81 o
  -2   4   4     5130.15     5285.66     52.05 o
  -1   4   4      211.18      195.95      6.04 o
   0   4   4     1337.19     1410.17     16.08 o
   1   4   4      387.04      387.69     10.99 o
   2   4   4     1187.32     1182.43     19.91 o
   3   4   4     8166.93     8156.10     79.66 o
   4   4   4        2.17       10.04     11.35 o
   5   4   4     2700.76     2651.23     54.95 o
   6   4   4       15.65       21.04      4.48 o
   7   4   4     3184.78     3080.49     65.70 o
   8   4   4      484.41      457.15     18.17 o
  -7   5   4      692.97      747.79     42.39 o
  -6   5   4      386.11      392.67     29.37 o
  -5   5   4     1866.03     1867.16     42.85 o
  -4   5   4     2839.93     2805.54     53.24 o
  -3   5   4       40.33       40.70      7.87 o
  -2   5   4     1471.64     1454.37     57.22 o
  -1   5   4        0.49        2.72      2.02 o
   0   5   4     5344.70     5222.29     60.21 o
   1   5   4     3053.60     3065.94     39.94 o
   2   5   4     3119.82     3102.34     39.24 o
   3   5   4     1948.37     1986.44     53.74 o
   4   5   4     2231.25     2305.36     38.39 o
   5   5   4     6803.99     6797.19     98.39 o
   6   5   4       24.91       36.16     10.44 o
   7   5   4      415.38      412.08     13.71 o
  -6   6   4       48.61       30.28     11.81 o
  -5   6   4      133.71      135.28     13.87 o
  -4   6   4      496.35      489.02     20.99 o
  -3   6   4     1006.05     1008.21     29.48 o
  -2   6   4     3098.63     3026.70     54.96 o
  -1   6   4      152.94      166.87     12.84 o
   0   6   4     1250.33     1216.29     29.48 o
   1   6   4       58.99       67.98      6.45 o
   2   6   4     2361.08     2405.51     35.43 o
   3   6   4     1152.60     1184.50     26.84 o
   4   6   4        2.86        7.76      3.35 o
   5   6   4      210.22      228.45     13.17 o
   6   6   4       56.97       68.12     10.90 o
   7   6   4     1495.52     1560.68     44.81 o
  -5   7   4     2826.00     2857.26     78.11 o
  -4   7   4     1340.61     1411.58     66.45 o
  -3   7   4     1763.10     1748.46     43.23 o
  -2   7   4     1292.15     1264.59     42.84 o
  -1   7   4     2551.27     2626.21     51.60 o
   0   7   4     3022.88     3116.84    100.66 o
   1   7   4       93.45       70.54     11.50 o
   2   7   4      346.69      345.95     23.92 o
   3   7   4       76.18       83.58     12.11 o
   4   7   4     2435.79     2491.14     44.24 o
   5   7   4      424.69      395.63     15.34 o
   6   7   4      197.45      206.07     10.76 o
   7   7   4      811.64      804.71     32.39 o
  -4   8   4       46.02       42.68      9.52 o
  -3   8   4     2338.44     2464.64     55.60 o
  -2   8   4      569.03      533.01     23.15 o
  -1   8   4      562.05      549.97     23.01 o
   0   8   4      354.87      337.57     23.31 o
   1   8   4      293.16      236.15     19.07 o
   2   8   4     2980.62     2980.58     75.08 o
   3   8   4     1508.72     1471.97     47.83 o
   4   8   4     1083.26     1126.22     59.49 o
   5   8   4     1503.57     1524.14     33.96 o
  -2   9   4      403.31      408.41     29.67 o
  -1   9   4      790.89      797.14     40.27 o
   0   9   4      630.68      666.35     35.72 o
   1   9   4        5.83       -3.03      4.84 o
   2   9   4      722.90      681.79     34.21 o
   3   9   4       51.47       55.40     12.11 o
   4   9   4     1353.19     1325.14     46.32 o
  -2  -6   5      234.22      250.37     23.92 o
  -1  -6   5     1404.53     1412.94     51.16 o
   0  -6   5       80.70      108.08     17.26 o
   1  -6   5     2775.48     2915.49     82.35 o
   2  -6   5      791.50      777.86     30.51 o
   3  -6   5      557.22      551.27     34.06 o
   4  -6   5      162.27      152.15     17.31 o
  -4  -5   5      942.63      935.80     38.75 o
  -3  -5   5      502.72      531.93     29.37 o
  -2  -5   5     2574.12     2583.67     72.66 o
  -1  -5   5     1681.16     1841.03     59.94 o
   0  -5   5      781.70      821.66     39.05 o
   1  -5   5      551.46      596.63     23.93 o
   2  -5   5     1420.05     1485.60     46.17 o
   3  -5   5     2472.54     2401.15     54.71 o
   4  -5   5        5.56        7.26      6.50 o
   5  -5   5      214.36      258.50     21.82 o
  -5  -4   5      165.42      160.15     16.95 o
  -4  -4   5     3287.03     3206.43     77.20 o
  -3  -4   5      653.95      640.62     30.28 o
  -2  -4   5     2007.95     2066.57     59.94 o
  -1  -4   5      716.64      689.81     23.96 o
   0  -4   5     1934.84     1999.14     44.47 o
   1  -4   5     4644.39     4671.85     77.87 o
   2  -4   5      222.07      183.23     17.41 o
   3  -4   5     1495.71     1572.59     40.32 o
   4  -4   5      474.63      493.67     22.66 o
   5  -4   5     2704.46     2878.52     61.93 o
   6  -4   5     1692.17     1675.42     73.27 o
  -6  -3   5      337.78      363.55     28.61 o
  -5  -3   5      619.21      643.53     19.15 o
  -4  -3   5      586.41      623.85     19.23 o
  -3  -3   5     1359.41     1282.61     28.72 o
  -2  -3   5     1806.32     1857.38     36.23 o
  -1  -3   5     1166.02     1141.01     29.64 o
   0  -3   5      164.33      160.85     12.82 o
   1  -3   5     1024.10      997.58     28.66 o
   2  -3   5      502.63      503.39     20.65 o
   3  -3   5     3392.87     3295.44     80.23 o
   4  -3   5      285.54      313.32     21.95 o
   5  -3   5     1256.96     1308.56     36.64 o
   6  -3   5        0.15       -4.84      7.27 o
   7  -3   5     1177.48     1156.51     59.34 o
  -7  -2   5     2426.30     2403.31     46.03 o
  -6  -2   5      335.90      335.81     26.79 o
  -5  -2   5     1680.90     1703.51     37.24 o
  -4  -2   5     3382.89     3262.81     54.44 o
  -3  -2   5       36.41       39.17      4.83 o
  -2  -2   5     1785.04     1705.63     47.08 o
  -1  -2   5       14.45       13.80      3.08 o
   0  -2   5     7484.82     7257.11     78.20 o
   1  -2   5     3051.23     2990.92     52.53 o
   2  -2   5     3780.10     3700.09     61.83 o
   3  -2   5     2337.21     2349.48     47.14 o
   4  -2   5     3913.73     3912.46     67.63 o
   5  -2   5     2804.67     2791.40     54.42 o
   6  -2   5       19.44       16.95      9.69 o
   7  -2   5      534.51      511.65     37.24 o
   8  -2   5       36.96       25.43     14.23 o
  -7  -1   5      589.98      614.05     21.37 o
  -6  -1   5      470.99      467.85     18.19 o
  -5  -1   5       30.16       39.73     10.14 o
  -4  -1   5       19.13       27.58      5.45 o
  -3  -1   5       29.30       35.42      4.89 o
  -2  -1   5     5086.18     5061.54     59.03 o
  -1  -1   5      250.57      234.66      8.02 o
   0  -1   5     2652.73     2699.76     36.72 o
   1  -1   5       12.73       13.52      3.16 o
   2  -1   5     5668.73     5621.15     88.78 o
   3  -1   5     1728.30     1772.07     29.47 o
   4  -1   5      508.27      485.42     14.67 o
   5  -1   5      590.35      607.10     21.24 o
   6  -1   5      134.17      129.51     12.28 o
   7  -1   5     2744.85     2748.67     85.98 o
   8  -1   5     1553.76     1513.45     64.49 o
  -7   0   5      439.41      426.28     18.35 o
  -6   0   5      134.21      140.64     12.06 o
  -5   0   5     4375.41     4352.97     67.33 o
  -4   0   5     2206.01     2153.57     54.34 o
  -3   0   5     2201.26     2206.82     33.05 o
  -2   0   5     2525.23     2544.70     35.91 o
  -1   0   5     2523.07     2433.68     35.65 o
   0   0   5     7840.94     7960.22     70.55 o
   1   0   5       61.69       61.64      7.47 o
   2   0   5     1541.79     1488.33     38.39 o
   3   0   5      333.60      333.48     10.95 o
   4   0   5     1865.74     1799.38     29.03 o
   5   0   5     2382.09     2408.54     36.22 o
   6   0   5       18.79       17.64      5.26 o
   7   0   5      691.91      682.68     23.71 o
   8   0   5       17.13       16.88      5.99 o
  -7   1   5     3783.60     3724.97     95.52 o
  -6   1   5        1.46        4.62      4.06 o
  -5   1   5     2314.53     2377.98     45.79 o
  -4   1   5      194.66      196.65      9.54 o
  -3   1   5     8600.64     8564.44     88.76 o
  -2   1   5     2211.36     2285.99     33.29 o
  -1   1   5     1097.33     1091.21     20.73 o
   0   1   5     2605.34     2705.20     44.20 o
   1   1   5     1208.98     1235.28     18.44 o
   2   1   5     6633.95     6783.04     87.72 o
   3   1   5     1376.13     1317.42     28.57 o
   4   1   5     1126.15     1186.71     21.50 o
   5   1   5      427.69      425.95     34.66 o
   6   1   5     1978.31     1961.74     38.81 o
   7   1   5     2483.00     2426.44     46.52 o
   8   1   5      702.76      725.08     26.49 o
  -7   2   5      273.45      282.77     22.40 o
  -6   2   5     1301.64     1265.94     41.14 o
  -5   2   5     1614.75     1568.56     30.86 o
  -4   2   5      118.46      115.32      8.53 o
  -3   2   5      166.14      173.98     10.04 o
  -2   2   5       36.34       44.15      5.08 o
  -1   2   5     2755.36     2772.96     32.61 o
   0   2   5     4097.96     4051.23     42.03 o
   1   2   5      202.96      217.37      7.35 o
   2   2   5     2563.22     2597.68     35.26 o
   3   2   5        1.52        6.81      3.21 o
   4   2   5     5503.63     5578.85     75.03 o
   5   2   5      941.18      956.21     25.28 o
   6   2   5      650.24      691.20     20.14 o
   7   2   5      638.35      631.77     29.06 o
   8   2   5      933.90      936.83     52.68 o
  -7   3   5      334.72      367.84     26.64 o
  -6   3   5      581.20      619.67     25.29 o
  -5   3   5      601.86      588.87     23.06 o
  -4   3   5     1366.63     1406.82     32.14 o
  -3   3   5     2600.79     2572.05     37.97 o
  -2   3   5      605.98      608.54     15.89 o
  -1   3   5     2778.79     2752.53     38.20 o
   0   3   5       34.72       50.13      4.46 o
   1   3   5    10487.43    10348.33    132.73 o
   2   3   5     4056.75     4010.55     47.80 o
   3   3   5     3540.65     3474.87     58.54 o
   4   3   5     2133.78     2030.09     50.38 o
   5   3   5     1291.66     1267.03     23.77 o
   6   3   5     3146.37     2967.01     47.50 o
   7   3   5      115.27      111.58     21.95 o
   8   3   5        2.12        7.27      4.53 o
  -7   4   5        0.44       12.11      9.08 o
  -6   4   5     1203.11     1321.61     38.91 o
  -5   4   5     1617.25     1607.08     33.42 o
  -4   4   5      147.85      163.48     10.87 o
  -3   4   5     3142.32     3068.56     43.40 o
  -2   4   5      103.98       86.33      7.36 o
  -1   4   5     7302.72     7159.80     68.81 o
   0   4   5     2691.91     2813.85     39.19 o
   1   4   5     4069.48     4143.26     50.37 o
   2   4   5      721.90      747.29     12.34 o
   3   4   5     2372.00     2354.40     26.98 o
   4   4   5     2837.62     2881.89     38.54 o
   5   4   5      338.72      318.78     13.81 o
   6   4   5      877.35      899.97     24.19 o
   7   4   5      241.21      238.57     18.17 o
   8   4   5     1869.00     1932.46     54.50 o
  -6   5   5      692.61      633.96     38.15 o
  -5   5   5        1.00       -0.39      3.51 o
  -4   5   5     2297.47     2322.03     39.01 o
  -3   5   5     3172.72     3128.66     50.37 o
  -2   5   5      368.50      392.19     19.31 o
  -1   5   5     1376.70     1420.58     42.69 o
   0   5   5      740.08      768.32     25.89 o
   1   5   5     1542.63     1612.31     27.76 o
   2   5   5       54.11       46.35      6.64 o
   3   5   5        3.31        4.96      3.31 o
   4   5   5       48.22       51.78      6.84 o
   5   5   5      599.52      591.74     34.36 o
   6   5   5     1171.54     1171.35     27.81 o
   7   5   5      157.25      171.15     12.20 o
  -6   6   5     3055.06     2991.17     94.46 o
  -5   6   5      879.88      889.29     30.73 o
  -4   6   5     2732.91     2802.24     56.96 o
  -3   6   5      220.86      223.02     25.73 o
  -2   6   5     2704.70     2701.85     52.63 o
  -1   6   5     4091.09     4276.14    110.05 o
   0   6   5      586.46      610.85     22.25 o
   1   6   5     1723.48     1672.64     35.95 o
   2   6   5       67.29       62.67      8.10 o
   3   6   5     4927.90     4921.34     72.73 o
   4   6   5     2093.23     2064.77     39.95 o
   5   6   5     1034.56      992.68     25.62 o
   6   6   5     1164.73     1157.66     27.83 o
   7   6   5     1102.92     1103.28     27.03 o
  -5   7   5      533.07      567.47     26.11 o
  -4   7   5      692.86      752.51     28.96 o
  -3   7   5       10.85        8.51      5.55 o
  -2   7   5      189.89      183.93     26.79 o
  -1   7   5       49.10       53.83      8.56 o
   0   7   5      443.02      442.15     19.04 o
   1   7   5     3670.54     3770.76     88.40 o
   2   7   5      354.79      402.66     23.92 o
   3   7   5     1067.68     1021.78     37.84 o
   4   7   5      258.30      263.03     20.13 o
   5   7   5     1156.22     1197.60     29.73 o
   6   7   5     1380.11     1358.71     49.35 o
  -4   8   5      463.19      467.86     24.01 o
  -3   8   5       10.38        4.72      5.88 o
  -2   8   5     3018.88     3133.69     69.48 o
  -1   8   5     1107.16     1124.55     43.14 o
   0   8   5      749.59      778.98     37.54 o
   1   8   5      756.87      812.28     37.54 o
   2   8   5     2252.34     2289.70     66.00 o
   3   8   5     2006.96     2026.91     59.94 o
   4   8   5      233.79      236.15     19.07 o
   5   8   5      553.93      596.42     29.06 o
  -2   9   5      797.10      834.38     42.99 o
  -1   9   5       86.82       81.14     16.05 o
   0   9   5     2822.37     2796.81     81.74 o
   1   9   5      337.40      317.59     25.13 o
   2   9   5      500.11      513.16     30.58 o
   3   9   5      174.29      151.68     19.07 o
   0  -6   6      233.69      233.72     25.13 o
   1  -6   6      384.09      306.38     29.67 o
  -3  -5   6      740.55      651.82     35.12 o
  -2  -5   6        6.54        8.17      7.57 o
  -1  -5   6      571.40      561.60     33.61 o
   0  -5   6     2392.31     2296.36     73.57 o
   1  -5   6       69.68       68.46     11.55 o
   2  -5   6     1295.08     1345.55     40.21 o
   3  -5   6      115.20      123.42     14.87 o
   4  -5   6     3291.22     3417.87    107.17 o
  -4  -4   6      419.00      444.13     27.25 o
  -3  -4   6     2126.84     2172.23     65.09 o
  -2  -4   6       96.86       67.21     13.02 o
  -1  -4   6      641.13      622.45     33.00 o
   0  -4   6      253.43      250.22     37.69 o
   1  -4   6     2172.57     2150.48     50.60 o
   2  -4   6     2889.07     2778.83     59.95 o
   3  -4   6      193.68      205.68     31.03 o
   4  -4   6     1062.32     1066.51     35.62 o
   5  -4   6      167.94      162.93     16.88 o
  -5  -3   6     1926.36     1904.06     42.84 o
  -4  -3   6       44.99       42.06     14.53 o
  -3  -3   6     1063.22     1069.92     41.17 o
  -2  -3   6       70.00       69.94     12.72 o
  -1  -3   6     6231.58     5968.56     90.23 o
   0  -3   6      195.13      195.49     15.39 o
   1  -3   6     1829.81     1913.42     59.64 o
   2  -3   6      421.11      423.11     21.50 o
   3  -3   6     2980.49     3132.60     62.98 o
   4  -3   6     2021.87     2063.85     75.99 o
   5  -3   6       83.93      104.91     13.05 o
   6  -3   6      908.90      892.21     51.77 o
  -6  -2   6      204.91      194.68     23.61 o
  -5  -2   6      323.30      324.22     16.35 o
  -4  -2   6     1711.95     1653.92     38.10 o
  -3  -2   6     2602.28     2491.90     48.85 o
  -2  -2   6       31.59       28.11      5.07 o
  -1  -2   6      811.38      811.99     25.73 o
   0  -2   6      128.69      120.33     11.63 o
   1  -2   6     1845.39     1822.68     41.15 o
   2  -2   6      621.65      617.90     23.23 o
   3  -2   6       55.66       56.66      8.88 o
   4  -2   6      993.25     1019.15     32.07 o
   5  -2   6      313.73      323.76     24.83 o
   6  -2   6     4102.18     4056.25    115.05 o
   7  -2   6      410.66      393.88     39.66 o
  -6  -1   6     4922.25     4847.72     77.18 o
  -5  -1   6      137.49      135.86     12.15 o
  -4  -1   6     3339.15     3280.08     57.78 o
  -3  -1   6      260.53      256.68     13.58 o
  -2  -1   6     7170.56     7149.11     80.63 o
  -1  -1   6     1412.47     1391.88     32.37 o
   0  -1   6      161.91      148.42     10.15 o
   1  -1   6     1677.10     1627.02     36.73 o
   2  -1   6      128.65      112.90     11.29 o
   3  -1   6     3181.05     3147.08     57.69 o
   4  -1   6     1785.54     1752.90     41.25 o
   5  -1   6      764.52      757.95     26.90 o
   6  -1   6      366.61      336.36     33.61 o
   7  -1   6     1540.82     1448.06     62.97 o
  -6   0   6     1160.52     1155.02     32.28 o
  -5   0   6      351.10      339.70     16.68 o
  -4   0   6     3120.69     3108.32     63.43 o
  -3   0   6      557.24      583.43     16.81 o
  -2   0   6      403.71      373.48     13.53 o
  -1   0   6     1746.84     1774.83     30.66 o
   0   0   6      295.02      301.15     11.62 o
   1   0   6     6257.34     6319.14     72.32 o
   2   0   6     3130.56     3079.75     53.82 o
   3   0   6     3347.16     3401.42     58.18 o
   4   0   6      501.38      488.73     16.29 o
   5   0   6     3870.46     4031.63     66.68 o
   6   0   6     1772.72     1911.57     67.21 o
   7   0   6      571.84      575.23     37.54 o
   8   0   6      683.37      690.88     42.99 o
  -7   1   6     1654.76     1633.94     55.71 o
  -6   1   6      535.63      515.58     29.06 o
  -5   1   6      124.30      109.84     11.55 o
  -4   1   6      311.09      300.57     15.37 o
  -3   1   6      560.02      580.63     25.77 o
  -2   1   6     1100.93     1177.69     24.16 o
  -1   1   6     1226.71     1212.63     24.14 o
   0   1   6      930.58      893.90     64.03 o
   1   1   6      253.75      269.93     10.74 o
   2   1   6     2706.28     2593.94     46.50 o
   3   1   6     5211.42     5113.35     99.76 o
   4   1   6       85.42       71.03      8.71 o
   5   1   6     1447.54     1415.00     33.05 o
   6   1   6       29.26       29.37      6.40 o
   7   1   6      794.71      795.29     27.85 o
   8   1   6      516.30      507.40     21.67 o
  -7   2   6      485.74      496.51     30.88 o
  -6   2   6      897.65      948.52     42.08 o
  -5   2   6      724.42      725.09     35.12 o
  -4   2   6     4668.76     4760.66     92.79 o
  -3   2   6      112.54      124.93      9.17 o
  -2   2   6     4635.91     4607.76     57.54 o
  -1   2   6      113.93      125.64      8.73 o
   0   2   6     8279.57     8172.78     86.81 o
   1   2   6     4073.01     3973.35     50.04 o
   2   2   6     3874.35     3781.63     59.04 o
   3   2   6     1478.37     1422.10     60.70 o
   4   2   6      997.36     1007.84     26.34 o
   5   2   6     4178.14     4231.85     98.39 o
   6   2   6      338.45      349.31     15.71 o
   7   2   6      634.79      629.73     21.97 o
   8   2   6      210.73      226.67     14.78 o
  -6   3   6      519.58      509.83     31.49 o
  -5   3   6      576.26      563.55     23.83 o
  -4   3   6      581.20      611.63     18.59 o
  -3   3   6     1132.57     1180.53     67.66 o
  -2   3   6     4608.83     4704.40     72.12 o
  -1   3   6       97.75       88.57      9.27 o
   0   3   6      218.89      243.43     14.53 o
   1   3   6      127.85      114.92      8.39 o
   2   3   6      422.75      454.74     16.70 o
   3   3   6     1945.29     1987.96     31.89 o
   4   3   6       78.45       78.02      7.76 o
   5   3   6      788.45      812.28     35.42 o
   6   3   6       19.51       21.80      8.78 o
   7   3   6     3242.03     3145.27     82.95 o
   8   3   6      813.40      851.94     40.87 o
  -6   4   6        0.19        5.45      6.66 o
  -5   4   6     5205.75     5178.66     86.78 o
  -4   4   6     1461.70     1509.97     30.86 o
  -3   4   6     2130.98     2215.86     37.07 o
  -2   4   6      269.72      282.67     18.62 o
  -1   4   6      977.42     1027.98     27.81 o
   0   4   6     3465.94     3576.69     58.66 o
   1   4   6       18.65       19.77      4.71 o
   2   4   6      497.80      504.84     15.45 o
   3   4   6      446.49      414.42     13.33 o
   4   4   6     3714.45     3652.76     60.25 o
   5   4   6     2201.70     2089.78     42.70 o
   6   4   6      437.20      477.44     26.94 o
   7   4   6      541.04      460.79     27.85 o
   8   4   6      603.90      584.01     31.79 o
  -6   5   6       15.57       17.26      9.69 o
  -5   5   6      555.80      477.13     32.39 o
  -4   5   6      104.55       97.78      9.25 o
  -3   5   6     1932.08     1995.94     38.56 o
  -2   5   6      711.64      727.78     19.90 o
  -1   5   6      112.85      112.78      7.76 o
   0   5   6     1766.29     1749.64     64.33 o
   1   5   6       22.49       25.20     13.32 o
   2   5   6     7876.80     8049.21    105.43 o
   3   5   6     1484.76     1555.24     35.29 o
   4   5   6     1921.87     1937.23     40.42 o
   5   5   6      615.67      607.91     23.16 o
   6   5   6     2238.93     2297.76     71.90 o
   7   5   6     1105.66     1108.67     41.78 o
  -5   6   6      781.28      798.05     44.81 o
  -4   6   6        3.09       12.72      5.99 o
  -3   6   6      215.85      199.98     46.02 o
  -2   6   6      213.91      208.66     16.05 o
  -1   6   6     1728.78     1719.64     40.22 o
   0   6   6     2258.34     2244.95     69.63 o
   1   6   6       11.05       16.68      5.22 o
   2   6   6     2015.70     1992.10     58.43 o
   3   6   6      403.36      407.80     24.22 o
   4   6   6     2350.87     2456.53     47.88 o
   5   6   6      425.73      443.87     20.28 o
   6   6   6      106.33      119.23     28.76 o
   7   6   6      160.54      165.85     20.44 o
  -4   7   6       46.13       37.54      8.84 o
  -3   7   6     3395.60     3373.51     97.94 o
  -2   7   6      515.88      548.73     48.29 o
  -1   7   6     1474.05     1484.09     66.30 o
   0   7   6      116.30      132.91     12.95 o
   1   7   6     4002.29     3821.62     91.73 o
   2   7   6     1020.23     1040.86     41.78 o
   3   7   6      440.98      451.10     26.94 o
   4   7   6      803.61      794.42     35.12 o
   5   7   6      586.18      594.30     29.97 o
   6   7   6     1122.60     1093.84     41.17 o
  -3   8   6      727.93      736.16     29.89 o
  -2   8   6      316.81      309.10     21.88 o
  -1   8   6     1336.54     1322.76     38.30 o
   0   8   6      617.53      582.49     33.61 o
   1   8   6      152.83      163.18     20.59 o
   2   8   6      195.90      190.73     21.80 o
   3   8   6       85.91      100.82     16.05 o
   4   8   6     1765.02     1696.61     55.71 o
   0   9   6      189.33      170.15     22.71 o
   1   9   6      709.50      672.71     37.54 o
   2   9   6      810.90      825.60     40.57 o
   0  -5   7     4514.20     4491.00    116.86 o
   1  -5   7      303.98      268.24     29.37 o
  -3  -4   7      153.62      177.11     21.50 o
  -2  -4   7     2700.47     2542.20     77.20 o
  -1  -4   7      292.59      313.35     25.43 o
   0  -4   7      849.51      802.29     41.17 o
   1  -4   7       10.28        5.55      7.57 o
   2  -4   7     1072.68     1136.56     38.48 o
   3  -4   7     1110.05     1214.11     86.28 o
   4  -4   7        0.45        8.87      7.54 o
  -4  -3   7      455.88      444.74     28.46 o
  -3  -3   7      709.23      729.33     36.03 o
  -2  -3   7      218.03      217.98     22.71 o
  -1  -3   7     1437.69     1345.42     51.47 o
   0  -3   7     1078.45     1067.59     33.85 o
   1  -3   7      100.89       86.39     11.49 o
   2  -3   7      715.57      671.84     27.58 o
   3  -3   7       24.81       29.75      8.84 o
   4  -3   7      676.28      663.65     29.37 o
   5  -3   7     1919.45     1947.08     50.87 o
  -5  -2   7     1416.32     1449.27     51.77 o
  -4  -2   7        0.35        2.12      5.75 o
  -3  -2   7     3023.84     2995.41     79.32 o
  -2  -2   7     2605.95     2514.95     70.54 o
  -1  -2   7      273.67      254.82     16.28 o
   0  -2   7     2957.26     2946.75     57.92 o
   1  -2   7       30.96       36.33      7.63 o
   2  -2   7     4386.84     4341.53     76.87 o
   3  -2   7     1246.81     1231.96     36.90 o
   4  -2   7     1303.35     1324.51     59.64 o
   5  -2   7       65.16       37.24     14.23 o
   6  -2   7     1258.44     1220.08     61.46 o
  -5  -1   7      618.95      591.57     31.49 o
  -4  -1   7      234.45      204.36     20.89 o
  -3  -1   7       82.97       70.24     12.72 o
  -2  -1   7      417.35      416.05     33.61 o
  -1  -1   7      659.26      689.80     24.46 o
   0  -1   7     3852.28     3763.09     65.75 o
   1  -1   7      140.50      129.74     12.87 o
   2  -1   7     1038.52     1012.56     30.82 o
   3  -1   7      122.66      127.01     13.23 o
   4  -1   7     3214.37     3255.95    168.33 o
   5  -1   7      562.93      650.61     41.17 o
   6  -1   7      185.99      205.87     28.46 o
   7  -1   7      508.40      498.02     39.05 o
  -5   0   7      845.30      837.41     38.15 o
  -4   0   7       77.48       67.21     12.11 o
  -3   0   7     3759.80     3644.51     88.40 o
  -2   0   7      285.12      288.91     16.50 o
  -1   0   7     3487.64     3343.94     59.24 o
   0   0   7        3.91        9.60      4.27 o
   1   0   7     6132.11     6111.53     90.78 o
   2   0   7     2442.87     2465.21     49.86 o
   3   0   7      961.29      937.23     29.05 o
   4   0   7      287.17      277.97     16.95 o
   5   0   7        1.06        3.94      7.27 o
   6   0   7     1308.07     1325.44     58.73 o
   7   0   7      819.05      848.00     48.74 o
  -6   1   7     1105.49     1136.83     47.23 o
  -5   1   7     2070.89     2026.61     64.18 o
  -4   1   7       77.57       88.10     14.53 o
  -3   1   7     2866.86     2881.10     54.48 o
  -2   1   7      289.97      287.90     15.59 o
  -1   1   7     6388.25     6253.76     90.73 o
   0   1   7      497.56      519.09     28.31 o
   1   1   7      594.16      561.19     20.74 o
   2   1   7      408.93      417.77     18.19 o
   3   1   7      785.11      779.16     25.39 o
   4   1   7     2604.69     2517.36    173.48 o
   5   1   7      259.94      200.72     24.22 o
   6   1   7     1896.44     1946.08     69.63 o
   7   1   7      214.57      211.02     27.55 o
  -6   2   7     1250.64     1237.04     50.86 o
  -5   2   7      142.95      165.91     20.59 o
  -4   2   7     2274.88     2336.93     69.63 o
  -3   2   7     2173.07     2168.65     45.92 o
  -2   2   7        2.94        5.87      4.29 o
  -1   2   7      353.93      345.35     16.37 o
   0   2   7        2.67        4.84      6.81 o
   1   2   7     1403.18     1427.50     34.33 o
   2   2   7     1005.10     1048.87     48.89 o
   3   2   7       31.54       26.22      5.88 o
   4   2   7     1471.57     1471.26     35.65 o
   5   2   7      577.80      625.48     35.12 o
   6   2   7     2340.33     2309.38     73.87 o
   7   2   7      186.90      168.03     23.01 o
  -5   3   7      297.68      305.41     19.93 o
  -4   3   7     1190.04     1292.74     50.86 o
  -3   3   7       68.40       58.69     14.38 o
  -2   3   7     2363.38     2360.10     53.74 o
  -1   3   7     3304.91     3265.13     96.43 o
   0   3   7       55.85       48.51      7.81 o
   1   3   7     3290.65     3228.74     56.81 o
   2   3   7       45.65       36.41      6.60 o
   3   3   7     5223.84     5215.54     78.46 o
   4   3   7      867.48      899.77     39.96 o
   5   3   7      928.71     1003.31     43.60 o
   6   3   7      198.82      223.73     24.52 o
   7   3   7     1649.25     1633.04     60.55 o
  -5   4   7       96.35       98.70     13.32 o
  -4   4   7      771.43      690.36     21.46 o
  -3   4   7     1374.97     1433.96     35.79 o
  -2   4   7      261.50      253.12     17.45 o
  -1   4   7     1930.13     1871.29     41.85 o
   0   4   7      926.14      919.03     27.40 o
   1   4   7     4879.70     4915.95     96.43 o
   2   4   7      469.13      455.08     18.44 o
   3   4   7     2163.65     2100.18     62.97 o
   4   4   7       62.20       58.43     12.11 o
   5   4   7     1039.21     1072.34     44.50 o
   6   4   7     2873.34     2699.93     77.50 o
   7   4   7       14.74       13.93      9.39 o
  -5   5   7        1.04        1.51      7.57 o
  -4   5   7      934.48      947.14     31.76 o
  -3   5   7        8.77        3.33      4.71 o
  -2   5   7     3598.29     3767.07     67.73 o
  -1   5   7      641.02      663.14     24.30 o
   0   5   7     1706.16     1796.33     79.77 o
   1   5   7       49.53       41.15      7.27 o
   2   5   7     2525.75     2570.94     49.76 o
   3   5   7     1042.82     1053.87     42.39 o
   4   5   7       51.47       64.18     13.02 o
   5   5   7      243.85      248.26     24.52 o
   6   5   7        9.68        5.15      6.96 o
   7   5   7      244.89      267.33     26.64 o
  -4   6   7     4433.37     4667.34     83.52 o
  -3   6   7       23.52       36.44      8.44 o
  -2   6   7     2157.25     2193.85     49.97 o
  -1   6   7        0.44        1.08      4.05 o
   0   6   7     2624.12     2616.93     53.29 o
   1   6   7     1323.89     1338.51     66.30 o
   2   6   7      134.51      120.80     17.26 o
   3   6   7      328.08      347.56     24.22 o
   4   6   7       14.17       11.50      6.96 o
   5   6   7     2952.86     2868.26     78.41 o
   6   6   7      384.30      369.05     25.73 o
  -3   7   7      892.64      956.03     33.77 o
  -2   7   7      798.00      816.23     30.18 o
  -1   7   7       41.72       46.67      9.14 o
   0   7   7       20.52       18.73      7.57 o
   1   7   7       21.54       21.50      9.99 o
   2   7   7      204.53      225.55     23.61 o
   3   7   7     1692.12     1646.96     57.22 o
   4   7   7        0.54        6.96      7.87 o
   5   7   7      639.84      636.99     34.21 o
  -1   8   7      597.29      581.28     35.42 o
   0   8   7     3422.50     3345.09     93.25 o
   1   8   7      168.81      138.96     19.98 o
   2   8   7     1627.43     1803.79     62.97 o
   3   8   7      358.79      358.15     26.64 o
  -2  -3   8      105.98       88.40     16.35 o
  -1  -3   8     1590.49     1567.34     59.64 o
   0  -3   8      255.61      292.15     29.06 o
   1  -3   8     3915.99     3928.01     77.18 o
   2  -3   8       78.76       73.69     12.37 o
   3  -3   8     1453.80     1512.75     46.47 o
  -3  -2   8        4.03        1.21      6.96 o
  -2  -2   8     1161.10     1193.44     49.65 o
  -1  -2   8      731.16      726.90     38.15 o
   0  -2   8      478.76      536.73     24.46 o
   1  -2   8      432.66      448.57     22.86 o
   2  -2   8      725.86      768.00     30.13 o
   3  -2   8     1921.17     1964.52     50.97 o
   4  -2   8      176.67      168.24     25.28 o
   5  -2   8      100.02       97.49     22.40 o
  -4  -1   8     2584.23     2484.37     74.17 o
  -3  -1   8       61.83       53.59     12.41 o
  -2  -1   8     2680.10     2632.72     76.60 o
  -1  -1   8      268.97      267.66     51.01 o
   0  -1   8     3395.68     3308.27     64.40 o
   1  -1   8      775.46      782.96     39.66 o
   2  -1   8      467.49      487.05     22.76 o
   3  -1   8      714.92      688.46     33.00 o
   4  -1   8      629.97      643.60     27.63 o
   5  -1   8     2293.12     2267.00     84.77 o
  -4   0   8      538.89      502.26     30.88 o
  -3   0   8      276.94      280.65     22.40 o
  -2   0   8     1662.14     1667.25     57.22 o
  -1   0   8     1043.20     1041.53     31.94 o
   0   0   8       84.37       86.81     10.99 o
   1   0   8     1023.31     1026.56     32.15 o
   2   0   8      487.01      511.20     22.63 o
   3   0   8     3912.81     3918.48     72.02 o
   4   0   8       35.73       48.29      9.30 o
   5   0   8     2586.61     2705.07     90.22 o
   6   0   8       55.33       73.57     19.38 o
  -4   1   8      431.66      420.82     28.76 o
  -3   1   8      591.34      527.69     31.18 o
  -2   1   8       64.03       49.08      9.69 o
  -1   1   8      223.65      233.55     17.18 o
   0   1   8     3006.29     3019.87    106.57 o
   1   1   8      482.53      470.37     20.99 o
   2   1   8     1456.02     1413.72     37.62 o
   3   1   8       90.71       79.92     10.76 o
   4   1   8     2214.63     2313.32     77.20 o
   5   1   8      564.71      548.28     36.33 o
   6   1   8      335.84      323.64     34.21 o
  -4   2   8       98.08      105.05     17.26 o
  -3   2   8     1298.91     1207.67     49.65 o
  -2   2   8     3569.91     3547.21     99.91 o
  -1   2   8      111.57      127.40     12.74 o
   0   2   8     3281.45     3242.86     60.84 o
   1   2   8       84.89      112.58     29.67 o
   2   2   8     6150.68     6106.03     93.00 o
   3   2   8      595.58      584.52     23.35 o
   4   2   8     1705.99     1725.98     63.88 o
   5   2   8       96.31      100.82     18.77 o
   6   2   8      608.59      614.89     39.05 o
  -4   3   8      105.56       98.70     17.26 o
  -3   3   8      165.52      165.12     15.49 o
  -2   3   8      217.29      222.14     16.90 o
  -1   3   8     1865.05     1902.60     86.13 o
   0   3   8     1347.53     1260.15     34.86 o
   1   3   8      153.56      150.02     24.37 o
   2   3   8      742.83      770.25     26.27 o
   3   3   8       85.88       77.55     11.35 o
   4   3   8     1643.72     1636.97     60.25 o
   5   3   8     1393.81     1460.47     58.13 o
   6   3   8        3.76        6.06      9.39 o
  -4   4   8      219.75      239.78     26.64 o
  -3   4   8     4687.65     4800.51     82.62 o
  -2   4   8       78.22       68.17      9.87 o
  -1   4   8     1258.87     1228.00     35.11 o
   0   4   8      211.08      209.64     16.38 o
   1   4   8     1960.07     1999.85     45.36 o
   2   4   8     1718.71     1715.47     41.06 o
   3   4   8        2.16        2.42      6.06 o
   4   4   8      515.41      480.77     31.49 o
   5   4   8       11.71       10.29      9.39 o
   6   4   8     2033.44     2125.91     72.96 o
  -4   5   8       36.27       41.78     13.02 o
  -3   5   8      549.85      564.02     25.04 o
  -2   5   8       38.62       31.81      8.03 o
  -1   5   8      736.78      787.92     34.51 o
   0   5   8     1494.85     1490.27     39.39 o
   1   5   8        3.13       -0.14      4.24 o
   2   5   8      850.66      827.42     40.27 o
   3   5   8      455.75      436.57     29.37 o
   4   5   8     3133.02     3145.27     87.49 o
   5   5   8        0.52       -4.24      5.75 o
   6   5   8     1371.67     1374.18     55.71 o
  -3   6   8      313.58      332.84     23.12 o
  -2   6   8       43.52       28.26      7.81 o
  -1   6   8      733.03      757.42     28.56 o
   0   6   8        2.68        3.53      5.24 o
   1   6   8     2413.54     2400.81     74.48 o
   2   6   8     1592.67     1604.88     58.73 o
   3   6   8      730.02      688.15     37.54 o
   4   6   8      543.08      534.05     33.00 o
   5   6   8      612.34      615.79     36.03 o
  -1   7   8     3795.73     3822.55     73.94 o
   0   7   8        1.35       -2.72      6.06 o
   1   7   8     2756.68     2563.09     79.62 o
   2   7   8       11.30       18.47      8.78 o
   3   7   8     2506.64     2539.47     78.11 o
   4   7   8      328.50      356.03     27.85 o
   1  -2   9      121.26      104.74     16.65 o
  -1  -1   9      218.11      208.29     24.22 o
   0  -1   9      242.87      215.67     18.92 o
   1  -1   9     1720.96     1672.78     46.28 o
   2  -1   9     1306.99     1264.21     55.71 o
   3  -1   9       68.91       77.66     12.51 o
  -2   0   9     1204.45     1150.75     49.95 o
  -1   0   9     3651.66     3658.44     71.27 o
   0   0   9       16.50       16.23      9.69 o
   1   0   9     1525.30     1407.66     41.03 o
   2   0   9       36.87       32.15      8.57 o
   3   0   9     2049.67     2037.97     51.76 o
   4   0   9      194.68      160.76     25.43 o
  -3   1   9      953.71      937.92     45.72 o
  -2   1   9      264.03      237.96     25.43 o
  -1   1   9      973.85      986.61     33.20 o
   0   1   9     1571.15     1563.51     54.50 o
   1   1   9     1817.13     1804.78     46.31 o
   2   1   9      106.12      111.63     13.23 o
   3   1   9      953.67      936.45     42.39 o
   4   1   9      455.58      436.87     35.12 o
   5   1   9      871.25      828.33     48.74 o
  -3   2   9       47.64       37.84     11.50 o
  -2   2   9     2537.36     2627.49     57.72 o
  -1   2   9      225.49      257.86     27.55 o
   0   2   9      223.90      234.12     25.58 o
   1   2   9      239.86      222.94     17.83 o
   2   2   9      181.59      191.43     16.75 o
   3   2   9      937.96     1029.11     78.56 o
   4   2   9     1097.98     1110.79     54.19 o
   5   2   9      258.81      244.62     30.28 o
  -3   3   9       25.13       12.72      8.78 o
  -2   3   9     1392.23     1425.56     91.43 o
  -1   3   9        1.44       13.39      6.53 o
   0   3   9      790.89      755.66     28.53 o
   1   3   9     1630.14     1639.47     45.26 o
   2   3   9       46.13       43.43      8.79 o
   3   3   9      792.69      742.34     42.08 o
   4   3   9      406.72      420.22     32.39 o
   5   3   9     3257.09     3158.60     97.79 o
  -2   4   9      700.73      707.56     28.79 o
  -1   4   9     1021.50     1040.04     34.56 o
   0   4   9      383.41      414.41     21.26 o
   1   4   9      367.38      384.65     22.25 o
   2   4   9      571.93      561.59     24.33 o
   3   4   9     3267.76     3141.94     93.25 o
   4   4   9        5.54        9.69      9.08 o
   5   4   9      821.68      920.97     48.44 o
  -2   5   9      870.07      872.95     32.54 o
  -1   5   9      773.80      844.06     31.36 o
   0   5   9     4358.42     4361.83     79.83 o
   1   5   9       26.81       25.30      7.48 o
   2   5   9     1269.80     1236.43     54.19 o
   3   5   9        3.43        4.24      7.87 o
   4   5   9      848.61      910.67     46.93 o
  -1   6   9      146.02      148.78     33.15 o
   0   6   9      516.53      550.23     46.77 o
   1   6   9        3.56        2.12      7.87 o
   2   6   9     1637.20     1610.33     63.27 o
   3   6   9      543.77      532.84     35.72 o
   0   2  10     2217.58     2323.70     77.81 o
   1   2  10      320.31      310.52     23.61 o
   2   2  10      968.34      982.71     35.41 o
   0   3  10        0.51       -1.99      5.65 o
   1   3  10     2770.19     2808.38     62.71 o
   2   3  10      460.24      455.34     35.42 o
   1   4  10      937.22      939.40     34.46 o
 
